# Supplementary material for: Antagonism of interferon signaling by fibroblast growth factors promotes viral replication
Source: EMBO Mol Med. 2020 Jul 27;12(9):e11793. doi: 10.15252/emmm.201911793 (PMC7507082; doi:10.15252/emmm.201911793)
Supplement: Supplementary file 3 — Dataset EV1 [file EMMM-12-e11793-s003.xlsx]

## Sheet: Dataset EV1_Legend
Dataset EV1: Lists of significantly upregulated genes, ISGs and original tables from functional enrichments

## Sheet: Genes Log2>1.5,p<0.05
Symbol	Description	Gene ID	Affy ID	Log2(F.C.)	P-value
Krt6b	keratin 6B	16688	1422588_at	5.632	0.012
Stfa3	stefin A3	20863	1419709_at	5.214	0.006
Cstdc5	cystatin domain containing 5	100034684	1435761_at	5.104	0.003
2610528A11Rik	RIKEN cDNA 2610528A11 gene	70045	1435639_at	4.7	0.004
Krt73	keratin 73	223915	1436557_at	4.616	0.011
S100a8	S100 calcium binding protein A8 (calgranulin A)	20201	1419394_s_at	4.479	0.011
Sprr2a1	small proline-rich protein 2A1	20755	1450618_a_at	3.739	0.009
Sprr2a3	small proline-rich protein 2A3	100042514	1439016_x_at	3.621	0.031
Apol9b	apolipoprotein L 9b	71898	1424518_at	3.55	0.014
Aox4	aldehyde oxidase 4	71872	1419215_at	3.521	0.02
Tyrp1	tyrosinase-related protein 1	22178	1415862_at	3.299	0.047
Tdh	L-threonine dehydrogenase	58865	1449064_at	3.248	0.007
Rtp4	receptor transporter protein 4	67775	1418580_at	2.841	0.003
Oas2	2'-5' oligoadenylate synthetase 2	246728	1425065_at	2.827	0.007
Rsad2	radical S-adenosyl methionine domain containing 2	58185	1421009_at	2.824	0.007
S100a9	S100 calcium binding protein A9 (calgranulin B)	20202	1448756_at	2.811	0.000881
Klk13	kallikrein related-peptidase 13	626834	1456539_at	2.751	0.016
Il1f8	interleukin 1 family, member 8	69677	1425715_at	2.652	0.014
Ifit1	interferon-induced protein with tetratricopeptide repeats 1	15957	1450783_at	2.649	0.014
Rsad2	radical S-adenosyl methionine domain containing 2	58185	1436058_at	2.589	0.021
Mgst2	microsomal glutathione S-transferase 2	211666	1452592_at	2.544	0.001
Serpinb3a	serine (or cysteine) peptidase inhibitor, clade B (ovalbumin), member 3A	20248	1437517_x_at	2.517	0.048
Ifi27l2a	interferon, alpha-inducible protein 27 like 2A	76933	1426278_at	2.506	0.021
Ifi44	interferon-induced protein 44	99899	1423555_a_at	2.493	0.004
Lgals6	lectin, galactose binding, soluble 6	16857	1422071_at	2.381	0.01
Ednrb	endothelin receptor type B	13618	1437347_at	2.323	0.024
Slurp1	secreted Ly6/Plaur domain containing 1	57277	1420562_at	2.252	0.001
Ddx60	DEAD (Asp-Glu-Ala-Asp) box polypeptide 60	234311	1451777_at	2.204	2.11e-05
Npl	N-acetylneuraminate pyruvate lyase	74091	1424265_at	2.063	0.04
Pmel	premelanosome protein	20431	1422523_at	2.063	0.012
Gm9706	predicted gene 9706	677168	1453939_x_at	2.031	0.03
BC005512	cDNA sequence BC005512	192885	1426936_at	2.027	0.013
Isg15	ISG15 ubiquitin-like modifier	100038882	1431591_s_at	2.027	0.009
Dct	dopachrome tautomerase	13190	1418028_at	2.014	0.015
Lce1f	late cornified envelope 1F	67828	1449902_at	1.989	0.021
BB114814	expressed sequence BB114814	100043173	1440645_at	1.949	0.015
Krt7	keratin 7	110310	1423952_a_at	1.945	0.001
Rsad2	radical S-adenosyl methionine domain containing 2	58185	1421008_at	1.931	0.009
Gpat4	glycerol-3-phosphate acyltransferase 4	102247	1422841_at	1.929	0.037
Scgb2b27	secretoglobin, family 2B, member 27	233099	1425032_at	1.912	0.048
Oas1d	2'-5' oligoadenylate synthetase 1D	100535	1416847_s_at	1.879	0.039
Gm28042	predicted gene, 28042	102238433	1456047_at	1.803	0.039
Bub1b	BUB1B, mitotic checkpoint serine/threonine kinase	12236	1447363_s_at	1.76	0.048
Casp14	caspase 14	12365	1418748_at	1.75	0.01
Tyr	tyrosinase	22173	1417717_a_at	1.733	0.016
Lce1d	late cornified envelope 1D	69611	1420332_x_at	1.732	0.03
Glrx	glutaredoxin	93692	1416592_at	1.715	0.014
Arc	activity regulated cytoskeletal-associated protein	11838	1418687_at	1.707	0.003
Aldh1a3	aldehyde dehydrogenase family 1, subfamily A3	56847	1448789_at	1.7	0.012
Cenpe	centromere protein E	229841	1439040_at	1.681	0.016
Rbp2	retinol binding protein 2, cellular	19660	1422846_at	1.661	0.012
Glrx	glutaredoxin	93692	1416593_at	1.653	0.035
Ddx60	DEAD (Asp-Glu-Ala-Asp) box polypeptide 60	234311	1439114_at	1.612	0.039
2810021G02Rik		-	1441570_at	1.584	0.046
Slc10a6	solute carrier family 10 (sodium/bile acid cotransporter family), member 6	75750	1428776_at	1.561	0.021
Defb3	defensin beta 3	27358	1421806_at	1.56	0.044
Flg	filaggrin	14246	1427268_at	1.553	0.044
Serpina12	serine (or cysteine) peptidase inhibitor, clade A (alpha-1 antiproteinase, antitrypsin), member 12	68054	1421091_at	1.545	0.012
Wfdc18	WAP four-disulfide core domain 18	14038	1417160_s_at	1.54	0.008
Plscr1	phospholipid scramblase 1	22038	1453181_x_at	1.529	0.033
Gsta4	glutathione S-transferase, alpha 4	14860	1416368_at	1.515	0.013
Lrr1	leucine rich repeat protein 1	69706	1452458_s_at	1.51	0.034
Mcoln3	mucolipin 3	171166	1437540_at	1.503	0.045
ISGs

## Sheet: GO BiolProc 2017b
Term	Overlap	P-value	Adjusted P-value	Z-score	Combined Score	Genes
negative regulation of single stranded viral RNA replication via double stranded DNA intermediate (GO:0045869)	4/44	8.4892e-06	0.0018365	-2.686	31.3636	PLSCR1;RSAD2;ISG15;IFIT1
negative regulation of viral genome replication (GO:0045071)	4/40	5.76556e-06	0.0018365	-2.49714	30.1245	PLSCR1;RSAD2;ISG15;IFIT1
negative regulation by host of viral genome replication (GO:0044828)	4/51	1.53889e-05	0.00249685	-2.62522	29.0923	PLSCR1;RSAD2;ISG15;IFIT1
melanin biosynthetic process from tyrosine (GO:0006583)	3/6	4.84642e-07	0.000314533	-1.9869	28.8893	DCT;TYRP1;TYR
skin epidermis development (GO:0098773)	4/94	0.000170875	0.00638642	-2.92261	25.3524	FLG;CASP14;RBP2;DCT
defense response to fungus (GO:0050832)	2/10	0.000379185	0.00638642	-3.09975	24.4182	S100A9;S100A8
antifungal innate immune response (GO:0061760)	2/10	0.000379185	0.00638642	-3.03365	23.8976	S100A9;S100A8
defense response to fungus, incompatible interaction (GO:0009817)	2/10	0.000379185	0.00638642	-3.01841	23.7775	S100A9;S100A8
neutrophil mediated killing of fungus (GO:0070947)	2/10	0.000379185	0.00638642	-2.96868	23.3857	S100A9;S100A8
type I interferon signaling pathway (GO:0060337)	4/148	0.000955437	0.0126547	-3.17338	22.0656	RSAD2;OAS2;ISG15;IFIT1
peptide cross-linking via 2-imino-glutamic acid 5-imidazolinone glycine (GO:0051358)	3/47	0.000360544	0.00638642	-2.64723	20.987	FLG;LCE1F;LCE1D
peptide cross-linking via 4-(S-L-cysteinyl)-L-glutamic acid (GO:0019929)	3/47	0.000360544	0.00638642	-2.64494	20.9688	FLG;LCE1F;LCE1D
peptide cross-linking via (2S,3S,6R)-3-methyl-lanthionine (GO:0018156)	3/46	0.000338237	0.00638642	-2.59939	20.7737	FLG;LCE1F;LCE1D
isopeptide cross-linking (GO:0018262)	3/46	0.000338237	0.00638642	-2.59805	20.763	FLG;LCE1F;LCE1D
peptide cross-linking via (2S,3S,4Xi,6R)-3-methyl-lanthionine sulfoxide (GO:0046804)	3/46	0.000338237	0.00638642	-2.5966	20.7514	FLG;LCE1F;LCE1D
peptide cross-linking via 2-(S-L-cysteinyl)-D-phenylalanine (GO:0046925)	3/46	0.000338237	0.00638642	-2.59231	20.7171	FLG;LCE1F;LCE1D
peptide cross-linking via 2'-(S-L-cysteinyl)-L-histidine (GO:0018233)	3/46	0.000338237	0.00638642	-2.59194	20.7142	FLG;LCE1F;LCE1D
peptide cross-linking via 2-imino-glutaminyl-5-imidazolinone glycine (GO:0019729)	3/46	0.000338237	0.00638642	-2.5868	20.6731	FLG;LCE1F;LCE1D
peptide cross-linking via 2-(S-L-cysteinyl)-L-phenylalanine (GO:0046924)	3/46	0.000338237	0.00638642	-2.58458	20.6554	FLG;LCE1F;LCE1D
peptide cross-linking via 2-(S-L-cysteinyl)-D-allo-threonine (GO:0046926)	3/46	0.000338237	0.00638642	-2.5844	20.6539	FLG;LCE1F;LCE1D
peptide cross-linking via 3'-(O4'-L-tyrosinyl)-L-tyrosine (GO:0030960)	3/46	0.000338237	0.00638642	-2.58378	20.649	FLG;LCE1F;LCE1D
antifungal humoral response (GO:0019732)	2/13	0.00065352	0.00963943	-2.80844	20.5947	S100A9;S100A8
peptide cross-linking via 3'-(3'-L-tyrosinyl)-L-tyrosine (GO:0030959)	3/46	0.000338237	0.00638642	-2.57455	20.5752	FLG;LCE1F;LCE1D
peptide cross-linking via 3-(S-L-cysteinyl)-L-aspartic acid (GO:0019928)	3/46	0.000338237	0.00638642	-2.57367	20.5682	FLG;LCE1F;LCE1D
peptide cross-linking via 3'-(S-L-cysteinyl)-L-tyrosine (GO:0018234)	3/46	0.000338237	0.00638642	-2.57075	20.5448	FLG;LCE1F;LCE1D
peptide cross-linking via 4-amino-3-isothiazolidinone (GO:0048108)	3/46	0.000338237	0.00638642	-2.56803	20.5231	FLG;LCE1F;LCE1D
peptide cross-linking via 4'-(L-tryptophan)-L-tryptophyl quinone (GO:0018069)	3/46	0.000338237	0.00638642	-2.56758	20.5195	FLG;LCE1F;LCE1D
peptide cross-linking via 4'-(S-L-cysteinyl)-L-tryptophyl quinone (GO:0019927)	3/46	0.000338237	0.00638642	-2.56461	20.4958	FLG;LCE1F;LCE1D
peptide cross-linking via 5-imidazolinone glycine (GO:0018253)	3/46	0.000338237	0.00638642	-2.55867	20.4483	FLG;LCE1F;LCE1D
peptide cross-linking via lanthionine or 3-methyl-lanthionine (GO:0018081)	3/46	0.000338237	0.00638642	-2.55629	20.4292	FLG;LCE1F;LCE1D
peptide cross-linking via L-cysteinyl-L-selenocysteine (GO:0050837)	3/46	0.000338237	0.00638642	-2.55519	20.4205	FLG;LCE1F;LCE1D
peptide cross-linking via an oxazole or thiazole (GO:0018157)	3/46	0.000338237	0.00638642	-2.55165	20.3922	FLG;LCE1F;LCE1D
peptide cross-linking via L-cystine (GO:0018316)	3/46	0.000338237	0.00638642	-2.54792	20.3624	FLG;LCE1F;LCE1D
peptide cross-linking via L-histidyl-L-tyrosine (GO:0018151)	3/46	0.000338237	0.00638642	-2.54534	20.3417	FLG;LCE1F;LCE1D
peptide cross-linking via S-(L-isoglutamyl)-L-cysteine (GO:0018232)	3/46	0.000338237	0.00638642	-2.54206	20.3155	FLG;LCE1F;LCE1D
peptide cross-linking via S-glycyl-L-cysteine (GO:0018255)	3/46	0.000338237	0.00638642	-2.54022	20.3009	FLG;LCE1F;LCE1D
peptide cross-linking via S-(2-aminovinyl)-D-cysteine (GO:0018096)	3/46	0.000338237	0.00638642	-2.53728	20.2773	FLG;LCE1F;LCE1D
peptide cross-linking via S-(2-aminovinyl)-3-methyl-D-cysteine (GO:0018162)	3/46	0.000338237	0.00638642	-2.53384	20.2498	FLG;LCE1F;LCE1D
peptide cross-linking via 2-imino-methionine 5-imidazolinone glycine (GO:0051359)	3/52	0.000486283	0.00733948	-2.6487	20.2062	FLG;LCE1F;LCE1D
peptide cross-linking via 5'-(N6-L-lysine)-L-topaquinone (GO:0018124)	3/48	0.000383776	0.00638642	-2.56785	20.1973	FLG;LCE1F;LCE1D
peptide cross-linking via 3-(2-methylthio)ethyl-6-(4-hydroxybenzylidene)-5-iminopiperazin-2-one (GO:0051357)	3/52	0.000486283	0.00733948	-2.64572	20.1834	FLG;LCE1F;LCE1D
peptide cross-linking via L-lysinoalanine (GO:0018274)	3/48	0.000383776	0.00638642	-2.56598	20.1826	FLG;LCE1F;LCE1D
peptide cross-linking via S-[5'-(L-tryptoph-6'-yl)-L-tyrosin-3'-yl]-L-methionin-S-ium (GO:0050739)	3/52	0.000486283	0.00733948	-2.64219	20.1565	FLG;LCE1F;LCE1D
peptide cross-linking via N6-(L-isoaspartyl)-L-lysine (GO:0018420)	3/48	0.000383776	0.00638642	-2.56137	20.1463	FLG;LCE1F;LCE1D
protein localization to kinetochore involved in kinetochore assembly (GO:1903394)	2/16	0.000999709	0.0129762	-2.9142	20.1314	CENPE;BUB1B
positive regulation of respiratory burst involved in inflammatory response (GO:0060265)	3/61	0.000777151	0.0105077	-2.81158	20.1305	PLSCR1;S100A9;S100A8
peptide cross-linking via chondroitin 4-sulfate glycosaminoglycan (GO:0019800)	3/50	0.000433082	0.00702676	-2.58202	19.9967	FLG;LCE1F;LCE1D
limb granular cell differentiation (GO:0060891)	3/59	0.000704925	0.00973396	-2.53963	18.4311	FLG;LCE1F;LCE1D
limb spinous cell differentiation (GO:0060890)	3/59	0.000704925	0.00973396	-2.53817	18.4206	FLG;LCE1F;LCE1D
keratinocyte development (GO:0003334)	3/59	0.000704925	0.00973396	-2.51067	18.221	FLG;LCE1F;LCE1D
keratinocyte differentiation (GO:0030216)	3/80	0.00170512	0.0197317	-2.73535	17.4354	FLG;LCE1F;LCE1D
sequestering of zinc ion (GO:0032119)	2/17	0.00113086	0.014114	-2.56625	17.4114	S100A9;S100A8
epidermis development (GO:0008544)	3/68	0.00106647	0.0135713	-2.46613	16.8767	CASP14;RBP2;DCT
positive regulation of intrinsic apoptotic signaling pathway in response to osmotic stress (GO:1902220)	2/24	0.00226473	0.0237066	-2.71264	16.5208	S100A9;S100A8
epidermis morphogenesis (GO:0048730)	3/75	0.00141609	0.0167148	-2.51415	16.4925	CASP14;RBP2;DCT
positive regulation of nitrosative stress-induced intrinsic apoptotic signaling pathway (GO:1905260)	2/24	0.00226473	0.0237066	-2.70589	16.4797	S100A9;S100A8
positive regulation of endoplasmic reticulum stress-induced intrinsic apoptotic signaling pathway (GO:1902237)	2/27	0.00286384	0.0290411	-2.80351	16.4162	S100A9;S100A8
peptide cross-linking (GO:0018149)	3/128	0.00641152	0.05001	-3.14179	15.865	FLG;LCE1F;LCE1D
cellular response to type I interferon (GO:0071357)	2/23	0.00207994	0.022498	-2.48374	15.3381	ISG15;IFIT1
regulation of intermediate filament polymerization or depolymerization (GO:0045108)	2/19	0.0014165	0.0167148	-2.2957	15.0588	S100A9;S100A8
negative regulation of cytoskeleton organization (GO:0051494)	2/19	0.0014165	0.0167148	-2.29431	15.0497	S100A9;S100A8
epidermal cell differentiation (GO:0009913)	3/124	0.00587311	0.05001	-2.91085	14.9541	CASP14;RBP2;DCT
regulation of cytoskeleton organization (GO:0051493)	2/21	0.00173299	0.0197317	-2.32051	14.7536	S100A9;S100A8
glutathione derivative biosynthetic process (GO:1901687)	2/22	0.00190268	0.0209294	-2.34366	14.6818	GSTA4;MGST2
trypanothione biosynthetic process (GO:0019342)	2/22	0.00190268	0.0209294	-2.32876	14.5885	GSTA4;MGST2
defense response to bacterium (GO:0042742)	3/131	0.00683405	0.05001	-2.8792	14.3552	ISG15;S100A9;S100A8
defense response to bacterium, incompatible interaction (GO:0009816)	3/131	0.00683405	0.05001	-2.87714	14.345	ISG15;S100A9;S100A8
positive regulation of cytoskeleton organization (GO:0051495)	2/25	0.00245701	0.0253111	-2.38691	14.3425	S100A9;S100A8
induced systemic resistance (GO:0009682)	3/131	0.00683405	0.05001	-2.87616	14.3401	ISG15;S100A9;S100A8
male-specific defense response to bacterium (GO:0050831)	3/131	0.00683405	0.05001	-2.87333	14.3259	ISG15;S100A9;S100A8
peptidoglycan recognition protein signaling pathway (GO:0061057)	3/131	0.00683405	0.05001	-2.87094	14.314	ISG15;S100A9;S100A8
neutrophil mediated killing of bacterium (GO:0070944)	3/132	0.0069785	0.05001	-2.87463	14.2723	ISG15;S100A9;S100A8
positive regulation of intrinsic apoptotic signaling pathway by p53 class mediator (GO:1902255)	2/32	0.00400881	0.0394199	-2.52961	13.9616	S100A9;S100A8
antibacterial humoral response (GO:0019731)	3/156	0.0109993	0.0660976	-3.07434	13.865	ISG15;S100A9;S100A8
defense response to Gram-negative bacterium (GO:0050829)	3/162	0.0121748	0.0711841	-3.09325	13.6362	ISG15;S100A9;S100A8
defense response to Gram-positive bacterium (GO:0050830)	3/168	0.01342	0.0777638	-3.04514	13.1277	ISG15;S100A9;S100A8
positive regulation of inflammatory response to antigenic stimulus (GO:0002863)	2/41	0.00651575	0.05001	-2.45703	12.3676	S100A9;S100A8
positive regulation of MDA-5 signaling pathway (GO:1900245)	2/43	0.00714825	0.05001	-2.50033	12.3538	PLSCR1;DDX60
positive regulation of chronic inflammatory response (GO:0002678)	2/39	0.00591028	0.05001	-2.35314	12.0741	S100A9;S100A8
regulation of microtubule cytoskeleton organization (GO:0070507)	2/39	0.00591028	0.05001	-2.35154	12.0659	S100A9;S100A8
positive regulation by organism of inflammatory response of other organism involved in symbiotic interaction (GO:0052259)	2/38	0.00561779	0.05001	-2.3267	12.0565	S100A9;S100A8
positive regulation of inflammatory response to wounding (GO:0106016)	2/38	0.00561779	0.05001	-2.32669	12.0565	S100A9;S100A8
glutathione biosynthetic process (GO:0006750)	2/43	0.00714825	0.05001	-2.43224	12.0174	GSTA4;MGST2
positive regulation of leukotriene production involved in inflammatory response (GO:0035491)	2/38	0.00561779	0.05001	-2.31661	12.0043	S100A9;S100A8
positive regulation of oxidative stress-induced intrinsic apoptotic signaling pathway (GO:1902177)	2/31	0.00376537	0.0375958	-2.111	11.7834	S100A9;S100A8
positive regulation of intrinsic apoptotic signaling pathway in response to DNA damage (GO:1902231)	2/34	0.00451705	0.0437547	-2.13337	11.52	S100A9;S100A8
positive regulation of histamine secretion by mast cell (GO:1903595)	2/48	0.00884559	0.0546742	-2.42775	11.478	S100A9;S100A8
neutrophil chemotaxis (GO:0030593)	2/55	0.0114926	0.0684286	-2.52893	11.2943	S100A9;S100A8
positive regulation of RIG-I signaling pathway (GO:1900246)	2/48	0.00884559	0.0546742	-2.38068	11.2554	PLSCR1;DDX60
positive regulation of intrinsic apoptotic signaling pathway (GO:2001244)	2/41	0.00651575	0.05001	-2.1988	11.0677	S100A9;S100A8
toll-like receptor 1 signaling pathway (GO:0034130)	2/44	0.00747453	0.05001	-2.25194	11.0261	S100A9;S100A8
TIRAP-dependent toll-like receptor signaling pathway (GO:0035664)	2/44	0.00747453	0.05001	-2.2514	11.0234	S100A9;S100A8
toll-like receptor 10 signaling pathway (GO:0034166)	2/44	0.00747453	0.05001	-2.25061	11.0196	S100A9;S100A8
positive regulation of acute inflammatory response (GO:0002675)	2/45	0.00780744	0.0506703	-2.2674	11.0029	S100A9;S100A8
toll-like receptor 11 signaling pathway (GO:0034170)	2/44	0.00747453	0.05001	-2.24666	11.0002	S100A9;S100A8
regulation of actin cytoskeleton organization (GO:0032956)	2/56	0.0118959	0.0701857	-2.47618	10.9734	S100A9;S100A8
toll-like receptor 12 signaling pathway (GO:0034174)	2/44	0.00747453	0.05001	-2.23956	10.9654	S100A9;S100A8
toll-like receptor 13 signaling pathway (GO:0034178)	2/44	0.00747453	0.05001	-2.23722	10.954	S100A9;S100A8
positive regulation of cytokine production involved in inflammatory response (GO:1900017)	2/64	0.0153404	0.0843721	-2.6219	10.9524	S100A9;S100A8
toll-like receptor 15 signaling pathway (GO:0035681)	2/44	0.00747453	0.05001	-2.23541	10.9451	S100A9;S100A8
toll-like receptor 3 signaling pathway (GO:0034138)	2/47	0.00849301	0.0540389	-2.29228	10.9308	S100A9;S100A8
toll-like receptor 6 signaling pathway (GO:0034150)	2/44	0.00747453	0.05001	-2.22981	10.9177	S100A9;S100A8
toll-like receptor 21 signaling pathway (GO:0035682)	2/44	0.00747453	0.05001	-2.22929	10.9152	S100A9;S100A8
MyD88-independent toll-like receptor signaling pathway (GO:0002756)	2/51	0.00994199	0.0608713	-2.36595	10.9094	S100A9;S100A8
toll-like receptor 8 signaling pathway (GO:0034158)	2/44	0.00747453	0.05001	-2.22535	10.8959	S100A9;S100A8
toll-like receptor 7 signaling pathway (GO:0034154)	2/45	0.00780744	0.0506703	-2.24502	10.8944	S100A9;S100A8
toll-like receptor signaling pathway (GO:0002224)	2/44	0.00747453	0.05001	-2.2235	10.8868	S100A9;S100A8
toll-like receptor TLR1:TLR2 signaling pathway (GO:0038123)	2/44	0.00747453	0.05001	-2.22128	10.8759	S100A9;S100A8
toll-like receptor 2 signaling pathway (GO:0034134)	2/47	0.00849301	0.0540389	-2.2796	10.8703	S100A9;S100A8
toll-like receptor 5 signaling pathway (GO:0034146)	2/45	0.00780744	0.0506703	-2.23827	10.8616	S100A9;S100A8
toll-like receptor TLR6:TLR2 signaling pathway (GO:0038124)	2/44	0.00747453	0.05001	-2.21616	10.8509	S100A9;S100A8
toll-like receptor 9 signaling pathway (GO:0034162)	2/48	0.00884559	0.0546742	-2.27705	10.7655	S100A9;S100A8
retinal metabolic process (GO:0042574)	2/63	0.0148889	0.082589	-2.52005	10.6022	ALDH1A3;RBP2
MyD88-dependent toll-like receptor signaling pathway (GO:0002755)	2/60	0.0135701	0.077938	-2.43459	10.4684	S100A9;S100A8
intracellular signal transduction involved in positive regulation of cell growth (GO:1905427)	2/61	0.0140038	0.0783486	-2.45105	10.4621	S100A9;S100A8
positive regulation of direction of cell growth (GO:0061390)	2/61	0.0140038	0.0783486	-2.44791	10.4487	S100A9;S100A8
positive regulation of pseudohyphal growth (GO:2000222)	2/61	0.0140038	0.0783486	-2.44598	10.4405	S100A9;S100A8
toll-like receptor 4 signaling pathway (GO:0034142)	2/53	0.0107048	0.0649289	-2.26829	10.2914	S100A9;S100A8
positive regulation of chondrocyte hypertrophy (GO:1903043)	2/65	0.0157977	0.084733	-2.46906	10.2414	S100A9;S100A8
positive regulation of root hair elongation (GO:1902892)	2/65	0.0157977	0.084733	-2.46595	10.2285	S100A9;S100A8
positive regulation of unidimensional cell growth (GO:0051512)	2/65	0.0157977	0.084733	-2.46339	10.2179	S100A9;S100A8
retinoic acid metabolic process (GO:0042573)	2/72	0.0191596	0.0934932	-2.54537	10.0668	ALDH1A3;RBP2
positive regulation of sprouting of injured axon (GO:0048687)	2/67	0.0167297	0.0863964	-2.4566	10.0489	S100A9;S100A8
positive regulation of inflammatory response (GO:0050729)	2/79	0.0227941	0.106773	-2.58584	9.77773	S100A9;S100A8
activation of cysteine-type endopeptidase activity involved in apoptotic process by cytochrome c (GO:0008635)	2/67	0.0167297	0.0863964	-2.3204	9.49177	S100A9;S100A8
positive regulation of cell growth involved in cardiac muscle cell development (GO:0061051)	2/81	0.0238809	0.108382	-2.51649	9.39829	S100A9;S100A8
activation of cysteine-type endopeptidase activity involved in apoptotic process (GO:0006919)	2/89	0.0284349	0.110512	-2.59027	9.22171	S100A9;S100A8
positive regulation of collateral sprouting (GO:0048672)	2/82	0.0244321	0.110114	-2.48342	9.21809	S100A9;S100A8
positive regulation of cell growth (GO:0030307)	2/104	0.0378181	0.123959	-2.57499	8.433	S100A9;S100A8
positive regulation of axon extension (GO:0045773)	2/100	0.0352128	0.11841	-2.45477	8.2145	S100A9;S100A8
positive regulation of NF-kappaB transcription factor activity by ER overload response (GO:0006985)	2/127	0.0541317	0.153412	-2.76066	8.05103	S100A9;S100A8
positive regulation of dendrite extension (GO:1903861)	2/131	0.057184	0.159888	-2.74743	7.86171	S100A9;S100A8
regulation of cytoskeleton polarization involved in growth plate cartilage chondrocyte division (GO:0003427)	2/122	0.0504019	0.147479	-2.61637	7.81699	S100A9;S100A8
positive regulation of NF-kappaB transcription factor activity (GO:0051092)	2/189	0.107241	0.212842	-2.84813	6.35895	S100A9;S100A8
acute inflammatory response (GO:0002526)	2/212	0.129468	0.228267	-2.89068	5.90947	S100A9;S100A8
chronic inflammatory response (GO:0002544)	2/211	0.12848	0.228267	-2.87847	5.90658	S100A9;S100A8
inflammatory response (GO:0006954)	2/211	0.12848	0.228267	-2.87663	5.90279	S100A9;S100A8
inflammatory response to wounding (GO:0090594)	2/211	0.12848	0.228267	-2.87382	5.89702	S100A9;S100A8
protein insertion into mitochondrial membrane (GO:0051204)	1/20	0.0574019	0.159888	-1.872	5.34958	RTP4
negative regulation of interferon-gamma production (GO:0032689)	1/23	0.0657281	0.174826	-1.89864	5.16852	ISG15
positive regulation of plant-type hypersensitive response (GO:0034052)	1/23	0.0657281	0.174826	-1.8519	5.04128	PLSCR1
acute-phase response (GO:0006953)	1/17	0.0490029	0.145219	-1.66077	5.00867	PLSCR1
positive regulation of Fc receptor mediated stimulatory signaling pathway (GO:0060369)	1/12	0.0348407	0.117769	-1.47952	4.96672	PLSCR1
positive regulation of transcription from RNA polymerase II promoter involved in defense response to fungus (GO:1901244)	3/730	0.365587	0.510249	-4.93124	4.96207	PLSCR1;S100A9;S100A8
negative regulation of adiponectin secretion (GO:0070164)	1/18	0.0518107	0.147479	-1.65109	4.88748	RSAD2
fever generation (GO:0001660)	1/15	0.0433627	0.132124	-1.54669	4.85374	PLSCR1
positive regulation of complement activation, alternative pathway (GO:0045958)	1/16	0.0461869	0.138135	-1.54983	4.76582	PLSCR1
regulation of systemic arterial blood pressure involved in acute-phase response (GO:0002530)	1/18	0.0518107	0.147479	-1.6044	4.74927	PLSCR1
positive regulation of defense response to bacterium, incompatible interaction (GO:1902479)	1/16	0.0461869	0.138135	-1.54216	4.74222	PLSCR1
positive regulation of response to interferon-gamma (GO:0060332)	1/18	0.0518107	0.147479	-1.56433	4.63066	PLSCR1
positive regulation of complement activation, lectin pathway (GO:0001870)	1/16	0.0461869	0.138135	-1.50307	4.62201	PLSCR1
embryonic camera-type eye development (GO:0031076)	1/21	0.0601854	0.16551	-1.61416	4.53632	ALDH1A3
positive regulation of nucleotide-binding oligomerization domain containing signaling pathway (GO:0070426)	1/23	0.0657281	0.174826	-1.65763	4.51245	PLSCR1
negative regulation by host of symbiont adenylate cyclase activity (GO:0075077)	1/21	0.0601854	0.16551	-1.58919	4.46613	EDNRB
melanosome assembly (GO:1903232)	1/24	0.0684873	0.177793	-1.65398	4.4345	PMEL
positive regulation of sodium ion transmembrane transporter activity (GO:2000651)	1/27	0.0767172	0.187885	-1.72633	4.43257	GLRX
negative regulation by symbiont of host adenylate cyclase activity (GO:0075108)	1/21	0.0601854	0.16551	-1.57717	4.43237	EDNRB
mitotic chromosome movement towards spindle pole (GO:0007079)	1/22	0.0629608	0.171687	-1.59845	4.42011	CENPE
melanosome organization (GO:0032438)	1/18	0.0518107	0.147479	-1.47108	4.35463	PMEL
leukotriene D4 biosynthetic process (GO:1901750)	1/22	0.0629608	0.171687	-1.56982	4.34094	MGST2
positive regulation by organism of innate immune response in other organism involved in symbiotic interaction (GO:0052305)	1/15	0.0433627	0.132124	-1.38067	4.33275	PLSCR1
positive regulation of age-related resistance (GO:1904250)	1/15	0.0433627	0.132124	-1.38019	4.33126	PLSCR1
acyl-CoA metabolic process (GO:0006637)	1/27	0.0767172	0.187885	-1.67656	4.30479	GPAT4
benzoyl-CoA metabolic process (GO:1901787)	1/27	0.0767172	0.187885	-1.66968	4.28712	GPAT4
fatty-acyl-CoA metabolic process (GO:0035337)	1/27	0.0767172	0.187885	-1.66477	4.2745	GPAT4
negative regulation of neuron maturation (GO:0014043)	1/18	0.0518107	0.147479	-1.44364	4.2734	EDNRB
malonyl-CoA metabolic process (GO:2001293)	1/27	0.0767172	0.187885	-1.65296	4.24419	GPAT4
positive regulation of melanization defense response (GO:0035008)	1/20	0.0574019	0.159888	-1.47837	4.2247	PLSCR1
positive regulation of antifungal innate immune response (GO:1905036)	1/15	0.0433627	0.132124	-1.34472	4.21993	PLSCR1
positive regulation of innate immunity memory response (GO:1905682)	1/15	0.0433627	0.132124	-1.34192	4.21115	PLSCR1
L-methylmalonyl-CoA metabolic process (GO:0046491)	1/28	0.0794446	0.193107	-1.66227	4.21004	GPAT4
negative regulation of adenylate cyclase activity (GO:0007194)	1/29	0.082164	0.196769	-1.67323	4.18148	EDNRB
positive regulation of systemic acquired resistance (GO:1901672)	1/15	0.0433627	0.132124	-1.32943	4.17195	PLSCR1
positive regulation of bone mineralization involved in bone maturation (GO:1900159)	1/32	0.090275	0.204141	-1.73427	4.17074	ISG15
positive regulation of innate immune response (GO:0045089)	1/31	0.0875792	0.204141	-1.70602	4.15451	PLSCR1
isoprenoid biosynthetic process (GO:0008299)	1/18	0.0518107	0.147479	-1.40005	4.14438	GPAT4
succinyl-CoA metabolic process (GO:0006104)	1/29	0.082164	0.196769	-1.65816	4.1438	GPAT4
acyl-CoA biosynthetic process (GO:0071616)	1/34	0.0956432	0.206739	-1.76439	4.14124	GPAT4
vascular smooth muscle contraction (GO:0014829)	1/20	0.0574019	0.159888	-1.44335	4.12464	EDNRB
acetyl-CoA metabolic process (GO:0006084)	1/29	0.082164	0.196769	-1.64152	4.10221	GPAT4
2-hydroxybenzoyl-CoA metabolic process (GO:1901885)	1/29	0.082164	0.196769	-1.64095	4.10081	GPAT4
negative regulation of cytokine secretion (GO:0050710)	1/24	0.0684873	0.177793	-1.52047	4.07655	RSAD2
positive regulation of natural killer cell mediated immunity (GO:0002717)	1/16	0.0461869	0.138135	-1.32255	4.06693	PLSCR1
mesectoderm development (GO:0048383)	1/25	0.0712386	0.182743	-1.53686	4.05995	KRT6B
enteric smooth muscle cell differentiation (GO:0035645)	1/18	0.0518107	0.147479	-1.36361	4.03649	EDNRB
response to interferon-beta (GO:0035456)	1/38	0.106286	0.211595	-1.80048	4.03598	PLSCR1
negative regulation of protein autoubiquitination (GO:1905524)	1/36	0.10098	0.206739	-1.75951	4.03425	ISG15
negative regulation of protein monoubiquitination (GO:1902526)	1/34	0.0956432	0.206739	-1.70816	4.00929	ISG15
negative regulation of protein polyubiquitination (GO:1902915)	1/34	0.0956432	0.206739	-1.70127	3.99311	ISG15
mitotic spindle assembly checkpoint (GO:0007094)	1/18	0.0518107	0.147479	-1.34813	3.99069	BUB1B
negative regulation of protein secretion (GO:0050709)	1/27	0.0767172	0.187885	-1.54958	3.97876	RSAD2
positive regulation of sodium:potassium-exchanging ATPase activity (GO:1903408)	1/31	0.0875792	0.204141	-1.63109	3.97204	GLRX
microtubule plus-end directed mitotic chromosome migration (GO:0099606)	1/36	0.10098	0.206739	-1.73001	3.96661	CENPE
negative regulation of histone ubiquitination (GO:0033183)	1/35	0.0983156	0.206739	-1.70646	3.95825	ISG15
mitotic metaphase chromosome recapture (GO:1990942)	1/36	0.10098	0.206739	-1.7263	3.95811	CENPE
cellular response to interferon-beta (GO:0035458)	1/36	0.10098	0.206739	-1.71881	3.94095	PLSCR1
glycerolipid biosynthetic process (GO:0045017)	1/15	0.0433627	0.132124	-1.25298	3.93204	GPAT4
negative regulation of interferon-alpha production (GO:0032687)	1/36	0.10098	0.206739	-1.70149	3.90122	ISG15
correction of merotelic kinetochore attachment, mitotic (GO:0098783)	1/35	0.0983156	0.206739	-1.67737	3.89077	CENPE
protein C-linked glycosylation (GO:0018103)	1/36	0.10098	0.206739	-1.6908	3.87673	OAS2
protein galactosylation (GO:0042125)	1/36	0.10098	0.206739	-1.68832	3.87102	OAS2
protein glucuronylation (GO:0018321)	1/36	0.10098	0.206739	-1.68341	3.85978	OAS2
suppression by virus of host type I interferon production (GO:0039501)	1/33	0.092963	0.206739	-1.6225	3.85432	ISG15
positive regulation of T-helper 2 cell cytokine production (GO:2000553)	1/13	0.0376896	0.123959	-1.17517	3.85265	RSAD2
protein glycosylation in cytosol (GO:0033576)	1/36	0.10098	0.206739	-1.68026	3.85256	OAS2
protein glycosylation at cell surface (GO:0033575)	1/36	0.10098	0.206739	-1.67968	3.85122	OAS2
triglyceride biosynthetic process (GO:0019432)	1/34	0.0956432	0.206739	-1.64002	3.84933	GPAT4
response to type I interferon (GO:0034340)	1/35	0.0983156	0.206739	-1.65756	3.84484	ISG15
protein glycosylation in Golgi (GO:0033578)	1/36	0.10098	0.206739	-1.67333	3.83666	OAS2
embryonic camera-type eye morphogenesis (GO:0048596)	1/17	0.0490029	0.145219	-1.27159	3.83496	ALDH1A3
positive regulation of DNA topoisomerase (ATP-hydrolyzing) activity (GO:2000373)	1/26	0.0739819	0.186826	-1.47139	3.83141	PLSCR1
protein phosphate-linked glycosylation (GO:0042076)	1/36	0.10098	0.206739	-1.67002	3.82907	OAS2
protein S-linked glycosylation (GO:0018280)	1/36	0.10098	0.206739	-1.66752	3.82335	OAS2
positive regulation of mitochondrial membrane potential (GO:0010918)	1/27	0.0767172	0.187885	-1.48648	3.81674	GLRX
positive regulation of toll-like receptor signaling pathway (GO:0034123)	1/28	0.0794446	0.193107	-1.49768	3.79316	PLSCR1
phosphatidylserine exposure on blood platelet (GO:0097045)	1/15	0.0433627	0.132124	-1.20688	3.78739	PLSCR1
cotranslational protein targeting to membrane (GO:0006613)	1/34	0.0956432	0.206739	-1.61075	3.78063	RTP4
chromosome passenger complex localization to kinetochore (GO:0072356)	1/15	0.0433627	0.132124	-1.2029	3.7749	BUB1B
protein import into chloroplast thylakoid membrane (GO:0045038)	1/26	0.0739819	0.186826	-1.44885	3.77271	RTP4
protein mannosylation (GO:0035268)	1/38	0.106286	0.211595	-1.6717	3.74731	OAS2
positive regulation of single stranded viral RNA replication via double stranded DNA intermediate (GO:0045870)	1/25	0.0712386	0.182743	-1.41847	3.74721	IFIT1
regulation of lamellipodium morphogenesis (GO:2000392)	1/24	0.0684873	0.177793	-1.39544	3.74132	ARC
negative regulation of interferon-beta production (GO:0032688)	1/41	0.114188	0.219254	-1.72324	3.73928	ISG15
detection of chemical stimulus involved in sensory perception of bitter taste (GO:0001580)	1/35	0.0983156	0.206739	-1.61055	3.73579	RTP4
positive regulation of bone mineralization (GO:0030501)	1/45	0.124616	0.226543	-1.78149	3.70998	ISG15
macrophage chemotaxis (GO:0048246)	1/10	0.0291179	0.110512	-1.04535	3.69677	EDNRB
protein insertion into ER membrane (GO:0045048)	1/35	0.0983156	0.206739	-1.58944	3.68681	RTP4
positive regulation of viral genome replication (GO:0045070)	1/26	0.0739819	0.186826	-1.41516	3.68499	IFIT1
attachment of mitotic spindle microtubules to kinetochore (GO:0051315)	1/41	0.114188	0.219254	-1.6969	3.68213	CENPE
limb epidermis development (GO:0060887)	1/23	0.0657281	0.174826	-1.35221	3.68101	FLG
negative regulation of ubiquitin-protein transferase activity (GO:0051444)	1/41	0.114188	0.219254	-1.69131	3.67	ISG15
establishment of skin barrier (GO:0061436)	1/33	0.092963	0.206739	-1.54416	3.66822	FLG
negative regulation of type I interferon production (GO:0032480)	1/49	0.134924	0.231655	-1.8213	3.64813	ISG15
negative regulation of protein ubiquitination (GO:0031397)	1/44	0.12202	0.226543	-1.7319	3.64317	ISG15
regulation of cell morphogenesis involved in conjugation with cellular fusion (GO:1905708)	1/23	0.0657281	0.174826	-1.3375	3.64098	ARC
regulation of cell morphogenesis involved in differentiation (GO:0010769)	1/23	0.0657281	0.174826	-1.33276	3.62808	ARC
Bub1-Bub3 complex localization to kinetochore (GO:1990299)	1/14	0.0405303	0.128942	-1.13112	3.62605	BUB1B
lactation (GO:0007595)	1/24	0.0684873	0.177793	-1.35202	3.62491	GPAT4
leukotriene B4 biosynthetic process (GO:0097251)	1/24	0.0684873	0.177793	-1.35053	3.62093	MGST2
regulation of cell morphogenesis (GO:0022604)	1/24	0.0684873	0.177793	-1.34663	3.61046	ARC
protein glycosylation in endoplasmic reticulum (GO:0033577)	1/38	0.106286	0.211595	-1.60952	3.60794	OAS2
leukotriene A4 biosynthetic process (GO:1901753)	1/25	0.0712386	0.182743	-1.36226	3.59871	MGST2
lipopolysaccharide biosynthetic process (GO:0009103)	1/12	0.0348407	0.117769	-1.07175	3.59782	GPAT4
negative regulation of proteolysis (GO:0045861)	1/42	0.116806	0.222962	-1.66855	3.58277	EDNRB
phospholipid biosynthetic process (GO:0008654)	1/62	0.167607	0.271264	-1.99672	3.56641	GPAT4
CDP-choline pathway (GO:0006657)	1/32	0.090275	0.204141	-1.47861	3.55591	GPAT4
phosphatidylcholine biosynthesis from choline and CDP-diacylglycerol (GO:0090639)	1/32	0.090275	0.204141	-1.47487	3.5469	GPAT4
phosphatidylcholine biosynthesis from phosphatidylethanolamine (GO:0090638)	1/32	0.090275	0.204141	-1.47104	3.53769	GPAT4
membrane lipid biosynthetic process (GO:0046467)	1/12	0.0348407	0.117769	-1.05382	3.53764	GPAT4
phosphatidylcholine biosynthesis from phosphoryl-ethanolamine via CDP-N-methylethanolamine (GO:0070833)	1/32	0.090275	0.204141	-1.46569	3.52482	GPAT4
leukotriene biosynthetic process (GO:0019370)	1/26	0.0739819	0.186826	-1.35105	3.51805	MGST2
kinetochore assembly (GO:0051382)	1/27	0.0767172	0.187885	-1.37001	3.51767	CENPE
phosphatidylcholine biosynthesis from phosphoryl-ethanolamine via N-dimethylethanolamine phosphate and CDP-choline (GO:0070832)	1/32	0.090275	0.204141	-1.46182	3.51553	GPAT4
glutathione deglycation (GO:0036531)	1/34	0.0956432	0.206739	-1.49685	3.51331	GSTA4
negative regulation of protein ubiquitination involved in ubiquitin-dependent protein catabolic process (GO:2000059)	1/47	0.129785	0.228267	-1.72022	3.51248	ISG15
phosphatidylcholine biosynthetic process (GO:0006656)	1/45	0.124616	0.226543	-1.6866	3.51236	GPAT4
positive regulation by host of viral genome replication (GO:0044829)	1/34	0.0956432	0.206739	-1.49411	3.50688	IFIT1
phosphatidylcholine biosynthesis from phosphoryl-ethanolamine via N-dimethylethanolamine phosphate and CDP-N-dimethylethanolamine (GO:0070834)	1/32	0.090275	0.204141	-1.45708	3.50413	GPAT4
phosphatidylcholine biosynthesis from sn-glycero-3-phosphocholine (GO:0090640)	1/32	0.090275	0.204141	-1.45684	3.50355	GPAT4
pyrimidine nucleoside interconversion (GO:0019689)	1/34	0.0956432	0.206739	-1.49198	3.50187	GLRX
purine nucleotide interconversion (GO:0015950)	1/32	0.090275	0.204141	-1.45431	3.49745	GLRX
error-free translesion synthesis (GO:0070987)	1/38	0.106286	0.211595	-1.55934	3.49545	ISG15
negative regulation of Wnt protein secretion (GO:0061358)	1/12	0.0348407	0.117769	-1.03928	3.48882	RSAD2
negative regulation of receptor binding (GO:1900121)	1/48	0.132358	0.231538	-1.71438	3.46689	IFIT1
regulation of heart contraction involved in acute-phase response (GO:0002531)	1/41	0.114188	0.219254	-1.59741	3.46624	PLSCR1
nucleobase-containing small molecule interconversion (GO:0015949)	1/31	0.0875792	0.204141	-1.42308	3.4655	GLRX
glutathione metabolic process (GO:0006749)	1/42	0.116806	0.222962	-1.61336	3.46428	GSTA4
negative regulation of actin binding (GO:1904617)	1/43	0.119417	0.223993	-1.62935	3.46258	IFIT1
negative regulation of C-C chemokine binding (GO:2001264)	1/44	0.12202	0.226543	-1.64366	3.45754	IFIT1
negative regulation of apolipoprotein binding (GO:2000657)	1/43	0.119417	0.223993	-1.6243	3.45185	IFIT1
negative regulation of heparan sulfate proteoglycan binding (GO:1905859)	1/43	0.119417	0.223993	-1.62231	3.44762	IFIT1
negative regulation of Ras GTPase binding (GO:1904476)	1/43	0.119417	0.223993	-1.62188	3.44671	IFIT1
negative regulation of collagen binding (GO:0033342)	1/44	0.12202	0.226543	-1.63553	3.44044	IFIT1
negative regulation of microtubule binding (GO:1904527)	1/46	0.127204	0.228267	-1.66551	3.43422	IFIT1
protein import into peroxisome membrane (GO:0045046)	1/37	0.103637	0.210189	-1.50448	3.41044	RTP4
vasoconstriction (GO:0042310)	1/11	0.0319835	0.113428	-0.98644	3.39585	EDNRB
negative regulation of cellular protein catabolic process (GO:1903363)	1/31	0.0875792	0.204141	-1.39179	3.3893	EDNRB
positive regulation of calcium-mediated signaling involved in cellular response to calcium ion (GO:1901197)	1/49	0.134924	0.231655	-1.69027	3.38568	LCE1D
desensitization of G-protein coupled receptor protein signaling pathway by arrestin (GO:0002032)	1/46	0.127204	0.228267	-1.64008	3.38178	IFIT1
phosphatidylserine biosynthetic process (GO:0006659)	1/14	0.0405303	0.128942	-1.0496	3.3647	PLSCR1
neutrophil degranulation (GO:0043312)	2/487	0.422799	0.575254	-3.88967	3.34846	S100A9;S100A8
purine nucleoside interconversion (GO:0019686)	1/34	0.0956432	0.206739	-1.41919	3.33103	GLRX
calcium-mediated signaling using extracellular calcium source (GO:0035585)	1/39	0.108928	0.213577	-1.50222	3.33053	EDNRB
pyrimidine nucleotide interconversion (GO:0015953)	1/32	0.090275	0.204141	-1.38469	3.33004	GLRX
positive regulation of calcium ion transport into cytosol involved in cellular response to calcium ion (GO:1901198)	1/47	0.129785	0.228267	-1.62829	3.32476	LCE1D
vasoconstriction by vasopressin involved in systemic arterial blood pressure control (GO:0002006)	1/12	0.0348407	0.117769	-0.990126	3.32382	EDNRB
metaphase plate congression (GO:0051310)	1/12	0.0348407	0.117769	-0.985573	3.30854	CENPE
positive regulation of transcription from RNA polymerase II promoter in response to calcium ion (GO:0061400)	1/46	0.127204	0.228267	-1.60368	3.30673	LCE1D
embryonic eye morphogenesis (GO:0048048)	1/14	0.0405303	0.128942	-1.03122	3.30579	ALDH1A3
positive regulation of protein histidine kinase activity (GO:0010864)	1/43	0.119417	0.223993	-1.55496	3.3045	CENPE
mitotic metaphase plate congression (GO:0007080)	1/59	0.160174	0.261189	-1.80118	3.29886	CENPE
angiotensin-mediated vasoconstriction involved in regulation of systemic arterial blood pressure (GO:0001998)	1/11	0.0319835	0.113428	-0.953941	3.28398	EDNRB
calcium ion transmembrane transport via low voltage-gated calcium channel (GO:0090676)	1/49	0.134924	0.231655	-1.63549	3.27596	MCOLN3
calcium ion transport from cytosol to endoplasmic reticulum (GO:1903515)	1/49	0.134924	0.231655	-1.63187	3.26871	MCOLN3
glutathione catabolic process (GO:0006751)	1/51	0.140033	0.23423	-1.66239	3.26805	GSTA4
phosphatidic acid biosynthetic process (GO:0006654)	1/46	0.127204	0.228267	-1.57608	3.24982	GPAT4
emericellamide biosynthetic process (GO:1900557)	1/10	0.0291179	0.110512	-0.918475	3.2481	GPAT4
posttranslational protein targeting to endoplasmic reticulum membrane (GO:0006620)	1/39	0.108928	0.213577	-1.46495	3.24791	RTP4
protein targeting to vacuolar membrane (GO:0044395)	1/32	0.090275	0.204141	-1.34965	3.24575	RTP4
ascorbate glutathione cycle (GO:0033355)	1/51	0.140033	0.23423	-1.64329	3.23051	GSTA4
CAMKK-AMPK signaling cascade (GO:0061762)	1/39	0.108928	0.213577	-1.45556	3.22707	EDNRB
cytosolic calcium signaling involved in initiation of cell movement in glial-mediated radial cell migration (GO:0021808)	1/37	0.103637	0.210189	-1.42296	3.22564	EDNRB
protein N-linked glycosylation (GO:0006487)	1/60	0.162659	0.263914	-1.77083	3.21599	OAS2
regulation of skeletal muscle contraction by calcium ion signaling (GO:0014722)	1/41	0.114188	0.219254	-1.47892	3.20912	EDNRB
mitochondrial calcium ion transmembrane transport (GO:0006851)	1/68	0.182279	0.289949	-1.87983	3.19988	MCOLN3
protein ADP-ribosylation (GO:0006471)	1/49	0.134924	0.231655	-1.59688	3.19862	OAS2
negative regulation of protein homodimerization activity (GO:0090074)	1/50	0.137482	0.23423	-1.60781	3.19032	IFIT1
detection of stimulus involved in mitotic spindle assembly checkpoint (GO:0072478)	1/13	0.0376896	0.123959	-0.970418	3.18139	BUB1B
positive regulation of tau-protein kinase activity (GO:1902949)	1/47	0.129785	0.228267	-1.55792	3.18108	CENPE
positive regulation of interferon-gamma production (GO:0032729)	1/49	0.134924	0.231655	-1.58717	3.17917	ISG15
error-prone translesion synthesis (GO:0042276)	1/39	0.108928	0.213577	-1.43279	3.1766	ISG15
activation of phospholipase A2 activity by calcium-mediated signaling (GO:0043006)	1/40	0.111562	0.217428	-1.44448	3.16801	EDNRB
vitamin A metabolic process (GO:0006776)	1/60	0.162659	0.263914	-1.74207	3.16377	RBP2
Golgi calcium ion transmembrane transport (GO:0061856)	1/51	0.140033	0.23423	-1.6051	3.15542	MCOLN3
retinoid metabolic process (GO:0001523)	1/59	0.160174	0.261189	-1.72118	3.15232	RBP2
protein insertion into membrane (GO:0051205)	1/37	0.103637	0.210189	-1.38862	3.14781	RTP4
fatty acid methyl ester biosynthetic process (GO:1902899)	1/10	0.0291179	0.110512	-0.887966	3.14021	GPAT4
calcium-mediated signaling (GO:0019722)	1/40	0.111562	0.217428	-1.42879	3.13359	EDNRB
cellular lipid biosynthetic process (GO:0097384)	1/10	0.0291179	0.110512	-0.885364	3.131	GPAT4
fatty acid biosynthetic process (GO:0006633)	1/51	0.140033	0.23423	-1.59049	3.12671	GPAT4
positive regulation of cyclin-dependent protein kinase activity (GO:1904031)	1/45	0.124616	0.226543	-1.50115	3.12617	CENPE
fatty alcohol biosynthetic process (GO:1903175)	1/10	0.0291179	0.110512	-0.882876	3.1222	GPAT4
protein localization to kinetochore (GO:0034501)	1/12	0.0348407	0.117769	-0.929122	3.11903	BUB1B
calcium ion transmembrane transport via high voltage-gated calcium channel (GO:0061577)	1/51	0.140033	0.23423	-1.58518	3.11626	MCOLN3
lipid biosynthetic process (GO:0008610)	1/10	0.0291179	0.110512	-0.879739	3.11111	GPAT4
antimicrobial humoral immune response mediated by antimicrobial peptide (GO:0061844)	1/43	0.119417	0.223993	-1.46285	3.10875	S100A9
retinol metabolic process (GO:0042572)	1/63	0.17007	0.274566	-1.75348	3.10636	RBP2
cognition (GO:0050890)	1/35	0.0983156	0.206739	-1.3387	3.10521	LCE1D
translesion synthesis (GO:0019985)	1/75	0.199075	0.315122	-1.92384	3.10521	ISG15
regulation of mitotic metaphase/anaphase transition (GO:0030071)	1/14	0.0405303	0.128942	-0.965177	3.09407	CENPE
negative regulation of defense response to virus by host (GO:0050689)	1/14	0.0405303	0.128942	-0.96048	3.07902	IFIT1
calcineurin-mediated signaling (GO:0097720)	1/38	0.106286	0.211595	-1.36537	3.06063	EDNRB
signal transduction involved in mitotic spindle assembly checkpoint (GO:0072480)	1/13	0.0376896	0.123959	-0.933443	3.06017	BUB1B
activation of signaling protein activity involved in unfolded protein response (GO:0006987)	1/51	0.140033	0.23423	-1.55312	3.05324	CENPE
Notch receptor processing, ligand-independent (GO:0035334)	1/54	0.147641	0.243195	-1.59245	3.04631	KLK13
detection of light stimulus involved in visual perception (GO:0050908)	1/78	0.20617	0.324767	-1.92554	3.04053	TYR
negative regulation of protein binding (GO:0032091)	1/54	0.147641	0.243195	-1.58897	3.03966	IFIT1
dibasic protein processing (GO:0090472)	1/45	0.124616	0.226543	-1.45665	3.0335	KLK13
neuropeptide processing (GO:0061837)	1/45	0.124616	0.226543	-1.45609	3.03233	KLK13
peptide bond cleavage involved in epidermal growth factor receptor ligand maturation (GO:0038005)	1/45	0.124616	0.226543	-1.4517	3.0232	KLK13
calcium ion transmembrane import into cytosol (GO:0097553)	1/58	0.157682	0.258424	-1.63654	3.02298	MCOLN3
glycerol biosynthetic process from pyruvate (GO:0046327)	1/38	0.106286	0.211595	-1.34721	3.01993	GPAT4
protein initiator methionine removal involved in protein maturation (GO:0035551)	1/54	0.147641	0.243195	-1.57808	3.01883	KLK13
negative regulation of cellular protein metabolic process (GO:0032269)	1/10	0.0291179	0.110512	-0.852476	3.0147	EDNRB
regulation of interferon-gamma biosynthetic process (GO:0045072)	1/9	0.026244	0.110512	-0.827399	3.01199	ISG15
protein processing in phagocytic vesicle (GO:1900756)	1/45	0.124616	0.226543	-1.44152	3.00199	KLK13
protein splicing (GO:0030908)	1/45	0.124616	0.226543	-1.43932	2.99741	KLK13
steroid biosynthetic process (GO:0006694)	1/58	0.157682	0.258424	-1.62027	2.99293	GPAT4
negative regulation of secretion of lysosomal enzymes (GO:0090341)	1/11	0.0319835	0.113428	-0.868017	2.98818	RSAD2
negative regulation of pancreatic amylase secretion (GO:1902277)	1/11	0.0319835	0.113428	-0.866785	2.98394	RSAD2
protein autoprocessing (GO:0016540)	1/50	0.137482	0.23423	-1.49734	2.97111	KLK13
cellular response to exogenous dsRNA (GO:0071360)	1/31	0.0875792	0.204141	-1.21933	2.96934	IFIT1
positive regulation of type I interferon-mediated signaling pathway (GO:0060340)	1/52	0.142576	0.237872	-1.52435	2.96925	PLSCR1
calcium-mediated signaling using intracellular calcium source (GO:0035584)	1/53	0.145112	0.241482	-1.53464	2.96224	EDNRB
negative regulation of pancreatic trypsinogen secretion (GO:1904243)	1/11	0.0319835	0.113428	-0.857636	2.95244	RSAD2
activation of plasma proteins involved in acute inflammatory response (GO:0002541)	1/47	0.129785	0.228267	-1.44339	2.94722	KLK13
retinoic acid catabolic process (GO:0034653)	1/13	0.0376896	0.123959	-0.896533	2.93917	ALDH1A3
visual perception involved in equilibrioception (GO:0051356)	1/79	0.208521	0.326884	-1.87266	2.93581	TYR
negative regulation of ATP-dependent RNA helicase activity (GO:1902281)	1/11	0.0319835	0.113428	-0.849868	2.9257	IFIT1
negative regulation of insulin secretion (GO:0046676)	1/78	0.20617	0.324767	-1.85265	2.92543	RSAD2
protein deglutathionylation (GO:0080058)	1/85	0.222483	0.34461	-1.94395	2.92158	GLRX
positive regulation of acid-sensing ion channel activity (GO:1901587)	1/12	0.0348407	0.117769	-0.869774	2.9198	GLRX
CAAX-box protein processing (GO:0071586)	1/48	0.132358	0.231538	-1.44345	2.91901	KLK13
endoplasmic reticulum-Golgi intermediate compartment (ERGIC) derived vesicle fusion with endoplasmic reticulum membrane (GO:1990669)	1/80	0.210865	0.329762	-1.86618	2.90478	CENPE
protein O-linked glycosylation (GO:0006493)	1/67	0.179852	0.287497	-1.68926	2.89814	OAS2
visual perception (GO:0007601)	1/81	0.213202	0.332616	-1.8716	2.89258	TYR
vesicle targeting, cis-Golgi to rough ER (GO:0048206)	1/82	0.215533	0.335445	-1.88415	2.89149	CENPE
sensory processing (GO:0050893)	1/49	0.134924	0.231655	-1.44186	2.88811	LCE1D
cellular response to calcium ion (GO:0071277)	1/64	0.172526	0.277152	-1.64308	2.88722	LCE1D
activation of protein kinase activity (GO:0032147)	1/66	0.177417	0.284305	-1.65533	2.86248	CENPE
negative regulation of BMP secretion (GO:2001285)	1/11	0.0319835	0.113428	-0.83139	2.86209	RSAD2
Golgi vesicle fusion with endoplasmic reticulum-Golgi intermediate compartment (ERGIC) membrane (GO:1990688)	1/84	0.220173	0.341848	-1.88759	2.85656	CENPE
NMS complex assembly (GO:0044768)	1/111	0.280242	0.421012	-2.23236	2.83979	CENPE
regulation of interferon-gamma production (GO:0032649)	1/10	0.0291179	0.110512	-0.801031	2.83277	ISG15
protein insertion into membrane raft (GO:0071210)	1/14	0.0405303	0.128942	-0.881602	2.82616	RTP4
ISG15-protein conjugation (GO:0032020)	1/88	0.229374	0.353595	-1.91167	2.81475	ISG15
negative regulation of ubiquitin-protein ligase activity involved in mitotic cell cycle (GO:0051436)	1/79	0.208521	0.326884	-1.78785	2.80284	BUB1B
calcium ion transmembrane transport (GO:0070588)	1/91	0.236204	0.360697	-1.92292	2.77489	MCOLN3
positive regulation of activation of Janus kinase activity (GO:0010536)	1/114	0.286629	0.429612	-2.21316	2.76549	CENPE
mitotic sister chromatid biorientation (GO:1990758)	1/10	0.0291179	0.110512	-0.778326	2.75247	CENPE
zymogen activation (GO:0031638)	1/51	0.140033	0.23423	-1.39882	2.7499	KLK13
positive regulation of protein tyrosine kinase activity (GO:0061098)	1/109	0.275953	0.41553	-2.12866	2.7407	CENPE
regulation of unidimensional cell growth (GO:0051510)	1/64	0.172526	0.277152	-1.55853	2.73866	ARC
neutral lipid biosynthetic process (GO:0046460)	1/10	0.0291179	0.110512	-0.7743	2.73824	GPAT4
protein targeting to membrane (GO:0006612)	1/51	0.140033	0.23423	-1.38577	2.72425	RTP4
retrograde vesicle-mediated transport, Golgi to ER (GO:0006890)	1/86	0.224787	0.347349	-1.82466	2.72349	CENPE
regulation of cardiac muscle contraction by calcium ion signaling (GO:0010882)	1/54	0.147641	0.243195	-1.41885	2.71422	EDNRB
positive regulation of protein serine/threonine kinase activity (GO:0071902)	1/68	0.182279	0.289949	-1.59024	2.70694	CENPE
regulation of dendrite extension (GO:1903859)	1/72	0.191919	0.304536	-1.63301	2.69559	ARC
negative regulation of renin secretion into blood stream (GO:1900134)	1/11	0.0319835	0.113428	-0.78234	2.69323	RSAD2
phenolic phthiocerol biosynthetic process (GO:0097041)	1/10	0.0291179	0.110512	-0.743082	2.62784	GPAT4
antigen processing and presentation of exogenous peptide antigen via MHC class II (GO:0019886)	1/92	0.238467	0.362448	-1.8306	2.62421	CENPE
cytoskeletal anchoring at plasma membrane (GO:0007016)	1/99	0.254128	0.383556	-1.91319	2.62092	ARC
cortical cytoskeleton organization (GO:0030865)	1/92	0.238467	0.362448	-1.82454	2.61553	ARC
cytoskeletal anchoring at nuclear membrane (GO:0090286)	1/97	0.249686	0.377731	-1.87062	2.59557	ARC
cytoskeleton organization (GO:0007010)	1/90	0.233934	0.35892	-1.78571	2.59413	ARC
microtubule cytoskeleton attachment to nuclear envelope (GO:1990933)	1/90	0.233934	0.35892	-1.78326	2.59057	ARC
septin cytoskeleton organization (GO:0032185)	1/91	0.236204	0.360697	-1.7893	2.58206	ARC
positive regulation of ubiquitin-protein ligase activity involved in regulation of mitotic cell cycle transition (GO:0051437)	1/97	0.249686	0.377731	-1.85207	2.56984	BUB1B
phthiocerol biosynthetic process (GO:0097040)	1/10	0.0291179	0.110512	-0.72541	2.56534	GPAT4
norepinephrine-epinephrine vasoconstriction involved in regulation of systemic arterial blood pressure (GO:0001994)	1/10	0.0291179	0.110512	-0.72216	2.55385	EDNRB
protein glycosylation (GO:0006486)	1/122	0.303389	0.453686	-2.11824	2.52651	OAS2
negative regulation of translation (GO:0017148)	1/166	0.388879	0.540434	-2.66246	2.51466	EDNRB
negative regulation of matrix metallopeptidase secretion (GO:1904465)	1/10	0.0291179	0.110512	-0.702726	2.48512	RSAD2
negative regulation of immunoglobulin secretion (GO:0051025)	1/10	0.0291179	0.110512	-0.701894	2.48218	RSAD2
(+)-abscisic acid D-glucopyranosyl ester transmembrane transport (GO:1902418)	1/140	0.339697	0.484141	-2.18784	2.36222	SLC10A6
ATP hydrolysis coupled transmembrane transport (GO:0090662)	1/141	0.341659	0.484141	-2.1986	2.36117	SLC10A6
5-amino-1-ribofuranosylimidazole-4-carboxamide transmembrane transport (GO:1903088)	1/140	0.339697	0.484141	-2.18606	2.36029	SLC10A6
hydrogen peroxide transmembrane transport (GO:0080170)	1/140	0.339697	0.484141	-2.18591	2.36013	SLC10A6
import across plasma membrane (GO:0098739)	1/140	0.339697	0.484141	-2.18431	2.35841	SLC10A6
carbon dioxide transmembrane transport (GO:0035378)	1/143	0.345565	0.484388	-2.21658	2.35528	SLC10A6
nucleotide transmembrane transport (GO:1901679)	1/140	0.339697	0.484141	-2.18045	2.35423	SLC10A6
organic acid transmembrane transport (GO:1903825)	1/140	0.339697	0.484141	-2.17799	2.35157	SLC10A6
phytochelatin transmembrane transport (GO:0071994)	1/140	0.339697	0.484141	-2.17515	2.34852	SLC10A6
peptide pheromone export by transmembrane transport (GO:0090539)	1/140	0.339697	0.484141	-2.17465	2.34797	SLC10A6
vitamin transmembrane transport (GO:0035461)	1/143	0.345565	0.484388	-2.20953	2.34779	SLC10A6
polyamine transmembrane transport (GO:1902047)	1/140	0.339697	0.484141	-2.17181	2.3449	SLC10A6
carbohydrate transmembrane transport (GO:0034219)	1/141	0.341659	0.484141	-2.18237	2.34374	SLC10A6
S-adenosyl-L-methionine transmembrane transport (GO:1901962)	1/141	0.341659	0.484141	-2.18235	2.34372	SLC10A6
oligopeptide transmembrane transport (GO:0035672)	1/141	0.341659	0.484141	-2.18005	2.34125	SLC10A6
sterol transmembrane transport (GO:0035382)	1/141	0.341659	0.484141	-2.17861	2.33971	SLC10A6
purine nucleotide-sugar transmembrane transport (GO:0090480)	1/140	0.339697	0.484141	-2.16639	2.33906	SLC10A6
pyrimidine-containing compound transmembrane transport (GO:0072531)	1/140	0.339697	0.484141	-2.16447	2.33698	SLC10A6
purine-containing compound transmembrane transport (GO:0072530)	1/140	0.339697	0.484141	-2.16433	2.33683	SLC10A6
sulfathiazole transmembrane transport (GO:1902599)	1/140	0.339697	0.484141	-2.16295	2.33534	SLC10A6
reduced folate transmembrane transport (GO:0098838)	1/141	0.341659	0.484141	-2.17316	2.33385	SLC10A6
negative regulation of prolactin secretion (GO:1902721)	1/10	0.0291179	0.110512	-0.659512	2.3323	RSAD2
transmembrane transport (GO:0055085)	1/140	0.339697	0.484141	-2.15867	2.33071	SLC10A6
phospholipid scrambling (GO:0017121)	1/11	0.0319835	0.113428	-0.676929	2.33035	PLSCR1
triose phosphate transmembrane transport (GO:0035436)	1/140	0.339697	0.484141	-2.15783	2.32981	SLC10A6
autoinducer AI-2 transmembrane transport (GO:1905887)	1/141	0.341659	0.484141	-2.16859	2.32894	SLC10A6
urea transmembrane transport (GO:0071918)	1/140	0.339697	0.484141	-2.15595	2.32778	SLC10A6
vacuolar transmembrane transport (GO:0034486)	1/140	0.339697	0.484141	-2.15359	2.32524	SLC10A6
sulfolipid biosynthetic process (GO:0046506)	1/10	0.0291179	0.110512	-0.656233	2.3207	GPAT4
heme transmembrane transport (GO:0035351)	1/143	0.345565	0.484388	-2.16634	2.3019	SLC10A6
drug transmembrane transport (GO:0006855)	1/150	0.359057	0.502216	-2.23458	2.28882	SLC10A6
nucleoside transmembrane transport (GO:1901642)	1/143	0.345565	0.484388	-2.15013	2.28467	SLC10A6
positive regulation of cerebellar granule cell migration by calcium (GO:0021945)	1/178	0.410347	0.561846	-2.55246	2.27361	EDNRB
positive regulation of mitotic metaphase/anaphase transition (GO:0045842)	1/12	0.0348407	0.117769	-0.675728	2.2684	CENPE
siderophore transmembrane transport (GO:0044718)	1/142	0.343615	0.484388	-2.11832	2.26286	SLC10A6
protein homotetramerization (GO:0051289)	1/173	0.401494	0.555585	-2.4584	2.24345	ALDH1A3
cytoskeletal rearrangement involved in phagocytosis, engulfment (GO:0060097)	1/155	0.368527	0.513249	-2.2463	2.24235	ARC
9-cis-retinoic acid metabolic process (GO:0042905)	1/11	0.0319835	0.113428	-0.646235	2.22469	ALDH1A3
proteolysis (GO:0006508)	1/174	0.403275	0.556862	-2.40501	2.18408	KLK13
membrane protein proteolysis (GO:0033619)	1/179	0.412102	0.563061	-2.46135	2.18195	KLK13
protein modification by small protein removal (GO:0070646)	1/175	0.40505	0.556944	-2.4108	2.17875	KLK13
self proteolysis (GO:0097264)	1/175	0.40505	0.556944	-2.40871	2.17685	KLK13
protein transmembrane transport (GO:0071806)	1/169	0.394317	0.54682	-2.33723	2.17502	SLC10A6
positive regulation of protein kinase activity (GO:0045860)	1/176	0.406821	0.558196	-2.40726	2.16505	CENPE
apoptotic process (GO:0006915)	1/196	0.441165	0.576947	-2.64288	2.16277	PLSCR1
apoptotic process in bone marrow (GO:0071839)	1/196	0.441165	0.576947	-2.63905	2.15964	PLSCR1
epithelial cell apoptotic process (GO:1904019)	1/196	0.441165	0.576947	-2.63735	2.15824	PLSCR1
fat cell apoptotic process (GO:1904606)	1/196	0.441165	0.576947	-2.63461	2.156	PLSCR1
glial cell apoptotic process (GO:0034349)	1/196	0.441165	0.576947	-2.63134	2.15333	PLSCR1
hepatoblast apoptotic process (GO:1902489)	1/196	0.441165	0.576947	-2.62877	2.15122	PLSCR1
positive regulation of rhodopsin gene expression (GO:0045872)	1/215	0.471977	0.597101	-2.86438	2.15065	PLSCR1
inflammatory cell apoptotic process (GO:0006925)	1/196	0.441165	0.576947	-2.62762	2.15028	PLSCR1
fibroblast apoptotic process (GO:0044346)	1/197	0.442829	0.576947	-2.63823	2.14902	PLSCR1
leukocyte apoptotic process (GO:0071887)	1/196	0.441165	0.576947	-2.62455	2.14777	PLSCR1
myeloid cell apoptotic process (GO:0033028)	1/196	0.441165	0.576947	-2.62373	2.14709	PLSCR1
melanocyte apoptotic process (GO:1902362)	1/197	0.442829	0.576947	-2.63565	2.14692	PLSCR1
myofibroblast cell apoptotic process (GO:1904516)	1/196	0.441165	0.576947	-2.61932	2.14349	PLSCR1
retinal cell apoptotic process (GO:1990009)	1/196	0.441165	0.576947	-2.61818	2.14255	PLSCR1
mesenchymal cell apoptotic process (GO:0097152)	1/197	0.442829	0.576947	-2.62797	2.14067	PLSCR1
positive regulation of histone gene expression (GO:0036207)	1/214	0.470398	0.597101	-2.83602	2.13886	PLSCR1
positive regulation of production of siRNA involved in RNA interference (GO:1903705)	1/215	0.471977	0.597101	-2.84731	2.13784	PLSCR1
positive regulation of snoRNA processing (GO:1902798)	1/214	0.470398	0.597101	-2.83411	2.13742	PLSCR1
positive regulation of tRNA processing (GO:2000237)	1/214	0.470398	0.597101	-2.83086	2.13497	PLSCR1
mitochondrial transmembrane transport (GO:1990542)	1/180	0.413852	0.564264	-2.4191	2.13424	SLC10A6
muscle cell apoptotic process (GO:0010657)	1/197	0.442829	0.576947	-2.61676	2.13154	PLSCR1
negative regulation of gene silencing (GO:0060969)	1/216	0.473551	0.597928	-2.85031	2.13059	PLSCR1
negative regulation of mRNA catabolic process (GO:1902373)	1/215	0.471977	0.597101	-2.83348	2.12745	PLSCR1
lateral attachment of mitotic spindle microtubules to kinetochore (GO:0099607)	1/9	0.026244	0.110512	-0.57977	2.11055	CENPE
anoikis (GO:0043276)	1/203	0.452717	0.584122	-2.65664	2.10535	PLSCR1
positive regulation of rRNA processing (GO:2000234)	1/220	0.479804	0.603474	-2.8534	2.09548	PLSCR1
positive regulation of production of miRNAs involved in gene silencing by miRNA (GO:1903800)	1/227	0.49057	0.613449	-2.93482	2.09014	PLSCR1
regulation of mast cell activation involved in immune response (GO:0033006)	1/190	0.431072	0.576947	-2.45137	2.06278	PLSCR1
neuron apoptotic process (GO:0051402)	1/206	0.457596	0.586916	-2.6379	2.06223	PLSCR1
positive regulation of protein maturation (GO:1903319)	1/222	0.482903	0.606197	-2.82982	2.05994	PLSCR1
proteolysis involved in cellular protein catabolic process (GO:0051603)	1/198	0.444489	0.576947	-2.52821	2.04994	KLK13
positive regulation of mRNA processing (GO:0050685)	1/224	0.485983	0.608886	-2.8069	2.02541	PLSCR1
interferon-gamma-mediated signaling pathway (GO:0060333)	1/204	0.454348	0.585063	-2.54547	2.0081	OAS2
transcription factor catabolic process (GO:0036369)	1/194	0.43782	0.576947	-2.41386	1.99372	BUB1B
positive regulation of voltage-gated sodium channel activity (GO:1905152)	1/10	0.0291179	0.110512	-0.560657	1.98271	GLRX
ubiquitin-dependent protein catabolic process via the N-end rule pathway (GO:0071596)	1/195	0.439495	0.576947	-2.4099	1.98125	BUB1B
protein denaturation involved in proteasomal ubiquitin-dependent protein catabolic process (GO:1902376)	1/192	0.434456	0.576947	-2.37288	1.97818	BUB1B
ribosome-associated ubiquitin-dependent protein catabolic process (GO:1990116)	1/192	0.434456	0.576947	-2.37036	1.97608	BUB1B
mitochondria-associated ubiquitin-dependent protein catabolic process (GO:0072671)	1/193	0.43614	0.576947	-2.36928	1.96601	BUB1B
positive regulation of RNA splicing (GO:0033120)	1/248	0.521572	0.641099	-2.99038	1.94646	PLSCR1
regulation of Fc receptor mediated stimulatory signaling pathway (GO:0060368)	1/206	0.457596	0.586916	-2.45116	1.91624	PLSCR1
protein processing (GO:0016485)	1/218	0.476687	0.600718	-2.58356	1.91415	KLK13
anaphase-promoting complex-dependent catabolic process (GO:0031145)	1/201	0.44944	0.581049	-2.39144	1.91256	BUB1B
ubiquitin-dependent catabolism of misfolded proteins by cytoplasm-associated proteasome (GO:0071629)	1/198	0.444489	0.576947	-2.35292	1.90782	BUB1B
ubiquitin-dependent catabolism of misfolded proteins by nucleus-associated proteasome (GO:0071630)	1/200	0.447795	0.580078	-2.37299	1.90651	BUB1B
mitochondrial protein processing (GO:0034982)	1/233	0.499624	0.622372	-2.74492	1.9047	KLK13
vacuolar protein processing (GO:0006624)	1/233	0.499624	0.622372	-2.72486	1.89078	KLK13
sterol regulatory element binding protein cleavage (GO:0035103)	1/236	0.504091	0.626734	-2.75221	1.88526	KLK13
SCF-dependent proteasomal ubiquitin-dependent protein catabolic process (GO:0031146)	1/207	0.459212	0.587828	-2.39187	1.86145	BUB1B
retinoic acid biosynthetic process (GO:0002138)	1/11	0.0319835	0.113428	-0.535057	1.84195	ALDH1A3
signal peptide processing (GO:0006465)	1/250	0.524426	0.642175	-2.81863	1.81929	KLK13
retinoic acid metabolic process in spinal cord anterior-posterior patterning (GO:0021911)	1/11	0.0319835	0.113428	-0.526034	1.81089	ALDH1A3
positive regulation of gene expression, epigenetic (GO:0045815)	1/261	0.539826	0.657312	-2.93556	1.8098	PLSCR1
positive regulation of gene expression (GO:0010628)	1/282	0.567878	0.685042	-3.16367	1.79016	PLSCR1
positive regulation of translation (GO:0045727)	1/277	0.561355	0.678435	-3.05895	1.76624	PLSCR1
apoptotic mitochondrial changes (GO:0008637)	1/268	0.54937	0.66768	-2.93566	1.75841	PLSCR1
ubiquitin-dependent ERAD pathway (GO:0030433)	1/247	0.520139	0.640551	-2.64185	1.72687	BUB1B
autonomic nervous system development (GO:0048483)	1/245	0.51726	0.638216	-2.55267	1.68275	EDNRB
ganglion development (GO:0061548)	1/244	0.515814	0.637644	-2.5418	1.6827	EDNRB
nervous system development (GO:0007399)	1/244	0.515814	0.637644	-2.53919	1.68097	EDNRB
stomatogastric nervous system development (GO:0007421)	1/244	0.515814	0.637644	-2.53752	1.67986	EDNRB
proteasome-mediated ubiquitin-dependent protein catabolic process (GO:0043161)	1/249	0.523001	0.641641	-2.56587	1.66312	BUB1B
peripheral nervous system development (GO:0007422)	1/255	0.531488	0.649597	-2.60183	1.64455	EDNRB
neural tube development (GO:0021915)	1/259	0.537063	0.655177	-2.62524	1.63195	EDNRB
vasoconstriction of artery involved in ischemic response to lowering of systemic arterial blood pressure (GO:0002014)	1/9	0.026244	0.110512	-0.448149	1.6314	EDNRB
neurogenesis (GO:0022008)	1/272	0.554736	0.671686	-2.73274	1.6103	EDNRB
determination of left/right asymmetry in nervous system (GO:0035545)	1/270	0.552061	0.669696	-2.68241	1.59361	EDNRB
negative regulation of mitotic metaphase/anaphase transition (GO:0045841)	1/10	0.0291179	0.110512	-0.442536	1.56499	CENPE
positive regulation of sodium:proton antiporter activity (GO:0032417)	1/10	0.0291179	0.110512	-0.442516	1.56491	GLRX
synapse assembly (GO:0007416)	1/285	0.571745	0.688428	-2.76835	1.54768	EDNRB
protein polyubiquitination involved in nucleus-associated proteasomal ubiquitin-dependent protein catabolic process (GO:1901044)	1/292	0.580638	0.697841	-2.68195	1.45798	BUB1B
regulation of transcription from RNA polymerase II promoter by calcium-mediated signaling (GO:1900621)	1/338	0.634721	0.760026	-3.13432	1.42477	EDNRB
central nervous system development (GO:0007417)	1/333	0.629192	0.754798	-3.0732	1.42387	EDNRB
N-acetylneuraminate catabolic process (GO:0019262)	1/9	0.026244	0.110512	-0.38174	1.38965	NPL
protein ubiquitination involved in ubiquitin-dependent protein catabolic process (GO:0042787)	1/344	0.64125	0.766429	-3.02818	1.34553	BUB1B
C-terminal protein amino acid modification (GO:0018410)	1/355	0.652922	0.776092	-3.15462	1.34481	LRR1
CAAX-box protein modification (GO:0071587)	1/355	0.652922	0.776092	-3.1517	1.34356	LRR1
N-terminal protein amino acid propionylation (GO:0061606)	1/355	0.652922	0.776092	-3.14954	1.34264	LRR1
post-translational protein acetylation (GO:0034421)	1/368	0.666235	0.790469	-3.20426	1.30129	LRR1
ion transmembrane transport (GO:0034220)	1/372	0.67023	0.793757	-3.0854	1.23458	SLC10A6
post-translational protein modification (GO:0043687)	1/429	0.722296	0.850201	-3.50703	1.14091	LRR1
regulation of Fc-gamma receptor signaling pathway involved in phagocytosis (GO:1905449)	1/8	0.0233618	0.106773	-0.286991	1.07813	PLSCR1
regulation of mitotic spindle checkpoint (GO:1903504)	1/10	0.0291179	0.110512	-0.296211	1.04752	CENPE
carbon catabolite repression of transcription from RNA polymerase II promoter (GO:0000437)	1/481	0.762694	0.850201	-3.62936	0.983189	EDNRB
negative regulation of cellular hyperosmotic salinity response by negative regulation of transcription from RNA polymerase II promoter (GO:1900464)	1/481	0.762694	0.850201	-3.62287	0.98143	EDNRB
negative regulation of cellular response to alkaline pH by negative regulation of transcription from RNA polymerase II promoter (GO:1900463)	1/481	0.762694	0.850201	-3.62017	0.980699	EDNRB
negative regulation of filamentous growth of a population of unicellular organisms in response to starvation by negative regulation of transcription from RNA polymerase II promoter (GO:1902352)	1/481	0.762694	0.850201	-3.61961	0.980548	EDNRB
negative regulation of mating type switching by negative regulation of transcription from RNA polymerase II promoter (GO:1900474)	1/481	0.762694	0.850201	-3.61253	0.978629	EDNRB
negative regulation of induction of conjugation with cellular fusion by negative regulation of transcription from RNA polymerase II promoter (GO:1902625)	1/481	0.762694	0.850201	-3.61127	0.978287	EDNRB
negative regulation of invasive growth in response to glucose limitation by negative regulation of transcription from RNA polymerase II promoter (GO:1900460)	1/481	0.762694	0.850201	-3.61063	0.978115	EDNRB
negative regulation of phosphatidylcholine biosynthetic process by negative regulation of transcription from RNA polymerase II promoter (GO:1900473)	1/481	0.762694	0.850201	-3.6055	0.976726	EDNRB
negative regulation of oligopeptide transport by negative regulation of transcription from RNA polymerase II promoter (GO:0035952)	1/481	0.762694	0.850201	-3.60527	0.976663	EDNRB
negative regulation of phosphatidylserine biosynthetic process by negative regulation of transcription from RNA polymerase II promoter (GO:1900526)	1/481	0.762694	0.850201	-3.60261	0.975941	EDNRB
negative regulation of pseudohyphal growth by negative regulation of transcription from RNA polymerase II promoter (GO:1900462)	1/481	0.762694	0.850201	-3.60076	0.975441	EDNRB
negative regulation of snRNA transcription from RNA polymerase II promoter (GO:1905381)	1/481	0.762694	0.850201	-3.59436	0.973707	EDNRB
negative regulation of ribosomal protein gene transcription from RNA polymerase II promoter (GO:0010688)	1/481	0.762694	0.850201	-3.5896	0.972417	EDNRB
negative regulation of termination of RNA polymerase II transcription, poly(A)-coupled (GO:2000805)	1/481	0.762694	0.850201	-3.58908	0.972277	EDNRB
negative regulation of inositol biosynthetic process by negative regulation of transcription from RNA polymerase II promoter (GO:1900471)	1/482	0.763411	0.850201	-3.60036	0.971948	EDNRB
negative regulation of transcription from RNA polymerase II promoter by pheromones (GO:0046020)	1/481	0.762694	0.850201	-3.58575	0.971375	EDNRB
negative regulation of transcription from RNA polymerase II promoter by histone modification (GO:1903758)	1/482	0.763411	0.850201	-3.59528	0.970576	EDNRB
negative regulation of telomeric RNA transcription from RNA pol II promoter (GO:1901581)	1/482	0.763411	0.850201	-3.59481	0.97045	EDNRB
negative regulation of transcription from RNA polymerase II promoter in response to copper ion (GO:0061398)	1/481	0.762694	0.850201	-3.58082	0.970039	EDNRB
negative regulation of transcription from RNA polymerase II promoter in response to iron (GO:0034396)	1/481	0.762694	0.850201	-3.57997	0.969809	EDNRB
negative regulation of transcription from RNA polymerase II promoter involved in heart development (GO:1901227)	1/481	0.762694	0.850201	-3.57903	0.969554	EDNRB
negative regulation of ceramide biosynthetic process by negative regulation of transcription from RNA Polymerase II promoter (GO:0061427)	1/484	0.764839	0.850201	-3.61595	0.969398	EDNRB
negative regulation of transcription from RNA polymerase II promoter involved in meiotic cell cycle (GO:0010674)	1/481	0.762694	0.850201	-3.57773	0.969202	EDNRB
negative regulation of transcription from RNA polymerase II promoter during mitotic cell cycle (GO:0007070)	1/482	0.763411	0.850201	-3.5866	0.968233	EDNRB
negative regulation of transcription initiation from RNA polymerase II promoter (GO:0060633)	1/484	0.764839	0.850201	-3.61136	0.968168	EDNRB
regulation of glycolytic process by negative regulation of transcription from RNA polymerase II promoter (GO:0072362)	1/481	0.762694	0.850201	-3.5714	0.967487	EDNRB
regulation of cellular ketone metabolic process by negative regulation of transcription from RNA polymerase II promoter (GO:0072365)	1/481	0.762694	0.850201	-3.57092	0.967358	EDNRB
regulation of lipid transport by negative regulation of transcription from RNA polymerase II promoter (GO:0072368)	1/481	0.762694	0.850201	-3.56771	0.966489	EDNRB
transfer RNA gene-mediated silencing (GO:0061587)	1/481	0.762694	0.850201	-3.56544	0.965872	EDNRB
regulation of transport by negative regulation of transcription from RNA polymerase II promoter (GO:1900392)	1/481	0.762694	0.850201	-3.5624	0.96505	EDNRB
positive regulation of gluconeogenesis by negative regulation of transcription from RNA polymerase II promoter (GO:0035949)	1/484	0.764839	0.850201	-3.59558	0.963937	EDNRB
negative regulation of mitochondrial unfolded protein response by negative regulation of transcription from RNA polymerase II promoter (GO:1904490)	1/483	0.764126	0.850201	-3.58092	0.963346	EDNRB
negative regulation of transcription from RNA polymerase II promoter in response to UV-induced DNA damage (GO:0010768)	1/484	0.764839	0.850201	-3.5849	0.961075	EDNRB
negative regulation of transcription from RNA polymerase II promoter involved in smooth muscle cell differentiation (GO:2000820)	1/484	0.764839	0.850201	-3.58357	0.960717	EDNRB
negative regulation of transcription elongation from RNA polymerase II promoter (GO:0034244)	1/487	0.766966	0.850201	-3.62047	0.960558	EDNRB
negative regulation of transcription from RNA polymerase II promoter in response to stress (GO:0097201)	1/485	0.76555	0.850201	-3.59437	0.960274	EDNRB
negative regulation of pri-miRNA transcription from RNA polymerase II promoter (GO:1902894)	1/488	0.76767	0.850201	-3.6047	0.953065	EDNRB
negative regulation of cell-cell adhesion by negative regulation of transcription from RNA polymerase II promoter (GO:1900387)	1/491	0.769772	0.850397	-3.62824	0.94937	EDNRB
regulation of reactive oxygen species metabolic process by negative regulation of transcription from RNA polymerase II promoter (GO:1904489)	1/492	0.770468	0.850397	-3.60773	0.940741	EDNRB
negative regulation of G1/S transition of mitotic cell cycle by negative regulation of transcription from RNA polymerase II promoter (GO:1900477)	1/496	0.773232	0.852	-3.63685	0.935311	EDNRB
negative regulation of neuron apoptotic process by negative regulation of transcription from RNA polymerase II promoter (GO:1904089)	1/534	0.797914	0.877706	-3.79767	0.857339	EDNRB
positive regulation of ergosterol biosynthetic process by positive regulation of transcription from RNA polymerase II promoter (GO:0035961)	1/720	0.885408	0.899588	-4.49799	0.547436	PLSCR1
positive regulation of cellular alcohol catabolic process by positive regulation of transcription from RNA polymerase II promoter (GO:1900422)	1/720	0.885408	0.899588	-4.4977	0.547401	PLSCR1
positive regulation of ethanol catabolic process by positive regulation of transcription from RNA polymerase II promoter (GO:0061425)	1/720	0.885408	0.899588	-4.49495	0.547067	PLSCR1
positive regulation of filamentous growth of a population of unicellular organisms in response to starvation by positive regulation of transcription from RNA polymerase II promoter (GO:1904741)	1/720	0.885408	0.899588	-4.49015	0.546482	PLSCR1
positive regulation of flocculation via cell wall protein-carbohydrate interaction by positive regulation of transcription from RNA polymerase II promoter (GO:1900524)	1/720	0.885408	0.899588	-4.48051	0.545309	PLSCR1
positive regulation of mating type switching by positive regulation of transcription from RNA polymerase II promoter (GO:1900423)	1/720	0.885408	0.899588	-4.47933	0.545165	PLSCR1
positive regulation of invasive growth in response to glucose limitation by positive regulation of transcription from RNA polymerase II promoter (GO:0036095)	1/720	0.885408	0.899588	-4.47217	0.544293	PLSCR1
positive regulation of purine nucleotide biosynthetic process by positive regulation of transcription from RNA polymerase II promoter (GO:1900418)	1/720	0.885408	0.899588	-4.46735	0.543707	PLSCR1
positive regulation of pseudohyphal growth by positive regulation of transcription from RNA polymerase II promoter (GO:1900461)	1/720	0.885408	0.899588	-4.46613	0.543559	PLSCR1
positive regulation of peroxisome organization by positive regulation of transcription from RNA polymerase II promoter (GO:0061424)	1/720	0.885408	0.899588	-4.46191	0.543045	PLSCR1
positive regulation of oligopeptide transport by positive regulation of transcription from RNA polymerase II promoter (GO:0035951)	1/720	0.885408	0.899588	-4.46047	0.54287	PLSCR1
positive regulation of ribosomal protein gene transcription from RNA polymerase II promoter (GO:0060963)	1/720	0.885408	0.899588	-4.45863	0.542645	PLSCR1
positive regulation of phospholipid biosynthetic process by positive regulation of transcription from RNA polymerase II promoter (GO:1900413)	1/721	0.885759	0.899588	-4.46933	0.542178	PLSCR1
positive regulation of pyrimidine-containing compound salvage by positive regulation of transcription from RNA polymerase II promoter (GO:1904001)	1/720	0.885408	0.899588	-4.45473	0.542171	PLSCR1
positive regulation of posterior gap gene transcription (GO:0007360)	1/721	0.885759	0.899588	-4.46547	0.54171	PLSCR1
positive regulation of inositol biosynthetic process by positive regulation of transcription from RNA polymerase II promoter (GO:1900375)	1/721	0.885759	0.899588	-4.46475	0.541623	PLSCR1
positive regulation of snRNA transcription from RNA polymerase II promoter (GO:1905382)	1/720	0.885408	0.899588	-4.44843	0.541405	PLSCR1
positive regulation of sulfite transport by positive regulation of transcription from RNA polymerase II promoter (GO:0061426)	1/720	0.885408	0.899588	-4.44764	0.541308	PLSCR1
positive regulation of sulfate assimilation by positive regulation of transcription from RNA polymerase II promoter (GO:1900478)	1/720	0.885408	0.899588	-4.44763	0.541307	PLSCR1
positive regulation of starch catabolic process by positive regulation of transcription from RNA polymerase II promoter (GO:0035957)	1/720	0.885408	0.899588	-4.44748	0.541289	PLSCR1
positive regulation of telomeric RNA transcription from RNA pol II promoter (GO:1901582)	1/720	0.885408	0.899588	-4.44509	0.540998	PLSCR1
positive regulation of terminal gap gene transcription (GO:0007363)	1/721	0.885759	0.899588	-4.45788	0.540789	PLSCR1
positive regulation of termination of RNA polymerase II transcription (GO:1904595)	1/720	0.885408	0.899588	-4.43817	0.540155	PLSCR1
positive regulation of transcription from RNA polymerase II promoter during mitotic cell cycle (GO:0046022)	1/721	0.885759	0.899588	-4.45223	0.540104	PLSCR1
positive regulation of transcription from RNA polymerase II promoter by histone modification (GO:1903757)	1/720	0.885408	0.899588	-4.43187	0.539389	PLSCR1
positive regulation of transcription from RNA polymerase II promoter by calcium-mediated signaling (GO:1900622)	1/720	0.885408	0.899588	-4.42832	0.538957	PLSCR1
positive regulation of transcription via serum response element binding (GO:0010735)	1/721	0.885759	0.899588	-4.44032	0.538659	PLSCR1
positive regulation of transcription from RNA polymerase II promoter in response to stress (GO:0036003)	1/722	0.886108	0.899588	-4.45451	0.538623	PLSCR1
positive regulation of transcription from RNA polymerase II promoter involved in smooth muscle cell differentiation (GO:2000721)	1/721	0.885759	0.899588	-4.43889	0.538486	PLSCR1
positive regulation of transcription from RNA polymerase II promoter involved in heart development (GO:1901228)	1/720	0.885408	0.899588	-4.4234	0.538358	PLSCR1
positive regulation of transcription from RNA polymerase II promoter involved in meiotic cell cycle (GO:0010673)	1/720	0.885408	0.899588	-4.42242	0.538239	PLSCR1
positive regulation of transcription involved in G2/M transition of mitotic cell cycle (GO:0090282)	1/721	0.885759	0.899588	-4.43634	0.538176	PLSCR1
transcriptional activation by promoter-enhancer looping (GO:0071733)	1/721	0.885759	0.899588	-4.43271	0.537735	PLSCR1
regulation of cellular ketone metabolic process by positive regulation of transcription from RNA polymerase II promoter (GO:0072366)	1/720	0.885408	0.899588	-4.41628	0.537492	PLSCR1
positive regulation of SREBP signaling pathway (GO:2000640)	1/725	0.887151	0.899588	-4.48457	0.536984	PLSCR1
positive regulation of transcription from RNA polymerase II promoter involved in stress response to cadmium ion (GO:1902901)	1/720	0.885408	0.899588	-4.41142	0.5369	PLSCR1
positive regulation of pri-miRNA transcription from RNA polymerase II promoter (GO:1902895)	1/725	0.887151	0.899588	-4.48292	0.536787	PLSCR1
regulation of glycolytic process by positive regulation of transcription from RNA polymerase II promoter (GO:0072363)	1/720	0.885408	0.899588	-4.40941	0.536655	PLSCR1
regulation of lipid transport by positive regulation of transcription from RNA polymerase II promoter (GO:0072369)	1/720	0.885408	0.899588	-4.40772	0.536449	PLSCR1
positive regulation of central gap gene transcription (GO:0007357)	1/725	0.887151	0.899588	-4.47458	0.535788	PLSCR1
transcriptional activation by promoter-terminator looping (GO:0090203)	1/720	0.885408	0.899588	-4.39985	0.535492	PLSCR1
positive regulation of transcription from RNA polymerase II promoter involved in norepinephrine biosynthetic process (GO:2000763)	1/725	0.887151	0.899588	-4.46872	0.535086	PLSCR1
positive regulation of gluconeogenesis by positive regulation of transcription from RNA polymerase II promoter (GO:0035948)	1/723	0.886457	0.899588	-4.42816	0.533695	PLSCR1
positive regulation of transcription from RNA polymerase II promoter in response to nitrogen starvation (GO:0036278)	1/725	0.887151	0.899588	-4.45706	0.53369	PLSCR1
positive regulation of transcription from RNA polymerase II promoter involved in cellular response to chemical stimulus (GO:1901522)	1/724	0.886804	0.899588	-4.43109	0.532311	PLSCR1
regulation of potassium ion concentration by positive regulation of transcription from RNA polymerase II promoter (GO:0097301)	1/728	0.888184	0.899588	-4.47839	0.531032	PLSCR1
SREBP signaling pathway (GO:0032933)	1/725	0.887151	0.899588	-4.42498	0.529849	PLSCR1
positive regulation of transcription from RNA polymerase II promoter in response to acidic pH (GO:0061402)	1/727	0.887841	0.899588	-4.4528	0.529719	PLSCR1
positive regulation of sodium ion transport by positive regulation of transcription from RNA polymerase II promoter (GO:0061423)	1/731	0.889208	0.899588	-4.48121	0.526204	PLSCR1
regulation of reactive oxygen species metabolic process by positive regulation of transcription from RNA polymerase II promoter (GO:1904488)	1/729	0.888526	0.899588	-4.452	0.526187	PLSCR1
positive regulation of transcription initiation from RNA polymerase II promoter (GO:0060261)	1/726	0.887496	0.899588	-4.40651	0.525921	PLSCR1
positive regulation of transcription elongation from RNA polymerase II promoter (GO:0032968)	1/733	0.889885	0.899588	-4.47762	0.522371	PLSCR1
positive regulation of DNA repair by positive regulation of transcription from RNA polymerase II promoter (GO:1900404)	1/739	0.891893	0.900216	-4.44474	0.508518	PLSCR1
positive regulation of transcription of Notch receptor target (GO:0007221)	1/744	0.893539	0.900476	-4.45531	0.501513	PLSCR1
positive regulation of transcription from RNA polymerase II promoter involved in defense response to Gram-negative bacterium (GO:1902097)	1/756	0.897389	0.902954	-4.38632	0.474888	PLSCR1
positive regulation of transcription from RNA polymerase II promoter involved in neuron differentiation (GO:1904081)	1/770	0.901708	0.905896	-4.51684	0.467332	PLSCR1
ectodermal cell differentiation (GO:0010668)	1/9	0.026244	0.110512	-0.125054	0.455234	KRT6B
negative regulation of transcription from RNA polymerase II promoter (GO:0000122)	1/991	0.950354	0.953291	-4.88924	0.248965	EDNRB
positive regulation of transcription, DNA-templated (GO:0045893)	1/1004	0.952321	0.95379	-4.90713	0.23973	PLSCR1
L-threonine catabolic process to glycine (GO:0019518)	1/8	0.0233618	0.106773	-0.0421952	0.158513	TDH
positive regulation of transcription from RNA polymerase II promoter (GO:0045944)	1/1175	0.972057	0.972057	-5.27748	0.149567	PLSCR1
protein insertion into plasma membrane (GO:0098737)	1/8	0.0233618	0.106773	0.070738	-0.265738	RTP4
protein insertion into membrane from inner side (GO:0032978)	1/8	0.0233618	0.106773	0.0721179	-0.270922	RTP4
vasoconstriction of artery involved in chemoreceptor response to lowering of systemic arterial blood pressure (GO:0002012)	1/8	0.0233618	0.106773	0.0830687	-0.31206	EDNRB
positive regulation of calcium:sodium antiporter activity (GO:1903281)	1/8	0.0233618	0.106773	0.179457	-0.674157	GLRX
ectoderm formation (GO:0001705)	1/7	0.0204712	0.0984133	0.831205	-3.23234	KRT6B
vasoconstriction of artery involved in baroreceptor response to lowering of systemic arterial blood pressure (GO:0001987)	1/7	0.0204712	0.0984133	0.912397	-3.54807	EDNRB
negative regulation of helicase activity (GO:0051097)	1/6	0.0175722	0.0863964	1.58127	-6.3906	IFIT1
positive regulation of toll-like receptor 9 signaling pathway (GO:0034165)	1/6	0.0175722	0.0863964	1.86981	-7.55672	RSAD2
negative regulation of mast cell activation (GO:0033004)	1/6	0.0175722	0.0863964	2.07205	-8.37406	PLSCR1
protein myristoylation (GO:0018377)	1/6	0.0175722	0.0863964	2.13038	-8.6098	OAS2
enteric nervous system development (GO:0048484)	1/6	0.0175722	0.0863964	2.28771	-9.24566	EDNRB
vein smooth muscle contraction (GO:0014826)	1/6	0.0175722	0.0863964	2.3258	-9.39959	EDNRB
ectoderm development (GO:0007398)	1/6	0.0175722	0.0863964	2.38044	-9.6204	KRT6B
calcium activated phospholipid scrambling (GO:0061588)	1/6	0.0175722	0.0863964	2.5719	-10.3942	PLSCR1
phosphatidylserine exposure on osteoblast involved in bone mineralization (GO:0061592)	1/6	0.0175722	0.0863964	2.87493	-11.6188	PLSCR1

## Sheet: Reactome 2016
Term	Overlap	P-value	Adjusted P-value	Z-score	Combined Score	Genes
Interferon alpha/beta signaling_Homo sapiens_R-HSA-909733	4/68	1.66102e-05	0.00149492	-1.86501	18.5341	RSAD2;OAS2;ISG15;IFIT1
Interferon Signaling_Homo sapiens_R-HSA-913531	4/196	0.000869586	0.0391314	-2.0945	12.4087	RSAD2;OAS2;ISG15;IFIT1
Glutathione conjugation_Homo sapiens_R-HSA-156590	2/38	0.00348426	0.104528	-2.14292	11.1042	GSTA4;MGST2
Antiviral mechanism by IFN-stimulated genes_Homo sapiens_R-HSA-1169410	2/72	0.0115322	0.20758	-2.08	8.2263	ISG15;IFIT1
ISG15 antiviral mechanism_Homo sapiens_R-HSA-1169408	2/72	0.0115322	0.20758	-2.06977	8.18583	ISG15;IFIT1
Resolution of Sister Chromatid Cohesion_Homo sapiens_R-HSA-2500257	2/99	0.0208035	0.215491	-2.04711	6.88788	CENPE;BUB1B
Mitotic Prometaphase_Homo sapiens_R-HSA-68877	2/107	0.023992	0.215491	-1.99067	6.41672	CENPE;BUB1B
Phase II conjugation_Homo sapiens_R-HSA-156580	2/100	0.0211915	0.215491	-1.88781	6.31726	GSTA4;MGST2
RHO GTPases Activate Formins_Homo sapiens_R-HSA-5663220	2/114	0.0269372	0.215491	-1.95281	6.07147	CENPE;BUB1B
Metabolism of amino acids and derivatives_Homo sapiens_R-HSA-71291	3/335	0.0373387	0.215491	-2.11668	5.44597	DCT;TDH;TYR
Separation of Sister Chromatids_Homo sapiens_R-HSA-2467813	2/162	0.0506679	0.215491	-2.14755	5.35254	CENPE;BUB1B
Aflatoxin activation and detoxification_Homo sapiens_R-HSA-5423646	1/21	0.0478558	0.215491	-1.89306	5.32011	MGST2
Mitotic Anaphase_Homo sapiens_R-HSA-68882	2/173	0.0568861	0.215491	-2.15734	5.13619	CENPE;BUB1B
Bile salt and organic anion SLC transporters_Homo sapiens_R-HSA-425471	1/14	0.0328701	0.215491	-1.58542	5.08239	SLC10A6
Mitotic Metaphase and Anaphase_Homo sapiens_R-HSA-2555396	2/174	0.0574644	0.215491	-2.14261	5.08029	CENPE;BUB1B
Inactivation of APC/C via direct inhibition of the APC/C complex_Homo sapiens_R-HSA-141430	1/20	0.0457286	0.215491	-1.72815	4.93848	BUB1B
Inhibition of the proteolytic activity of APC/C required for the onset of anaphase by mitotic spindle checkpoint components_Homo sapiens_R-HSA-141405	1/20	0.0457286	0.215491	-1.71366	4.89709	BUB1B
Mitotic Spindle Checkpoint_Homo sapiens_R-HSA-69618	1/21	0.0478558	0.215491	-1.73735	4.88251	BUB1B
Cytokine Signaling in Immune system_Homo sapiens_R-HSA-1280215	4/620	0.0456759	0.215491	-2.15563	4.75667	RSAD2;OAS2;ISG15;IFIT1
Regulation of Insulin-like Growth Factor (IGF) transport and uptake by Insulin-like Growth Factor Binding Proteins (IGFBPs)_Homo sapiens_R-HSA-381426	1/21	0.0478558	0.215491	-1.67861	4.71745	KLK13
APC-Cdc20 mediated degradation of Nek2A_Homo sapiens_R-HSA-179409	1/25	0.0563197	0.215491	-1.77088	4.67817	BUB1B
Synthesis and interconversion of nucleotide di- and triphosphates_Homo sapiens_R-HSA-499943	1/25	0.0563197	0.215491	-1.76392	4.65978	GLRX
Termination of translesion DNA synthesis_Homo sapiens_R-HSA-5656169	1/30	0.0667991	0.240477	-1.85464	4.5746	ISG15
TRP channels_Homo sapiens_R-HSA-3295583	1/25	0.0563197	0.215491	-1.69074	4.46647	MCOLN3
RA biosynthesis pathway_Homo sapiens_R-HSA-5365859	1/22	0.0499785	0.215491	-1.57365	4.35154	ALDH1A3
Translesion synthesis by Y family DNA polymerases bypasses lesions on DNA template_Homo sapiens_R-HSA-110313	1/37	0.0812847	0.249547	-1.811	4.10527	ISG15
Sialic acid metabolism_Homo sapiens_R-HSA-4085001	1/33	0.0730336	0.241402	-1.7263	4.10091	NPL
NS1 Mediated Effects on Host Pathways_Homo sapiens_R-HSA-168276	1/39	0.0853841	0.249547	-1.84474	4.08992	ISG15
Host Interactions with Influenza Factors_Homo sapiens_R-HSA-168253	1/41	0.089466	0.249547	-1.81748	3.94376	ISG15
Biological oxidations_Homo sapiens_R-HSA-211859	2/199	0.0725812	0.241402	-1.81968	3.90784	GSTA4;MGST2
Negative regulators of RIG-I/MDA5 signaling_Homo sapiens_R-HSA-936440	1/34	0.075103	0.241402	-1.64116	3.85201	ISG15
M Phase_Homo sapiens_R-HSA-68886	2/268	0.119834	0.269627	-2.10978	3.53511	CENPE;BUB1B
RHO GTPase Effectors_Homo sapiens_R-HSA-195258	2/255	0.110405	0.26812	-1.96253	3.43812	CENPE;BUB1B
Signaling by Retinoic Acid_Homo sapiens_R-HSA-5362517	1/42	0.0915005	0.249547	-1.58469	3.40272	ALDH1A3
Retinoid metabolism and transport_Homo sapiens_R-HSA-975634	1/42	0.0915005	0.249547	-1.57002	3.37121	RBP2
DNA Damage Bypass_Homo sapiens_R-HSA-73893	1/46	0.0995953	0.256102	-1.61708	3.33436	ISG15
Kinesins_Homo sapiens_R-HSA-983189	1/44	0.0955565	0.252944	-1.54128	3.24219	CENPE
Cdc20:Phospho-APC/C mediated degradation of Cyclin A_Homo sapiens_R-HSA-174184	1/71	0.148657	0.307148	-1.8499	3.07688	BUB1B
APC:Cdc20 mediated degradation of cell cycle proteins prior to satisfation of the cell cycle checkpoint_Homo sapiens_R-HSA-179419	1/72	0.150565	0.307148	-1.86238	3.0742	BUB1B
Metabolism of fat-soluble vitamins_Homo sapiens_R-HSA-6806667	1/51	0.109618	0.26812	-1.55658	3.06004	RBP2
APC/C:Cdc20 mediated degradation of mitotic proteins_Homo sapiens_R-HSA-176409	1/74	0.15437	0.307148	-1.86488	3.03246	BUB1B
Activation of APC/C and APC/C:Cdc20 mediated degradation of mitotic proteins_Homo sapiens_R-HSA-176814	1/75	0.156267	0.307148	-1.81517	2.92982	BUB1B
Regulation of APC/C activators between G1/S and early anaphase_Homo sapiens_R-HSA-176408	1/79	0.163812	0.307148	-1.82162	2.85579	BUB1B
APC/C-mediated degradation of cell cycle proteins_Homo sapiens_R-HSA-174143	1/85	0.17501	0.308842	-1.85578	2.78906	BUB1B
Regulation of mitotic cell cycle_Homo sapiens_R-HSA-453276	1/85	0.17501	0.308842	-1.84568	2.77388	BUB1B
Synthesis of substrates in N-glycan biosythesis_Homo sapiens_R-HSA-446219	1/63	0.13324	0.292479	-1.46191	2.58984	NPL
RIG-I/MDA5 mediated induction of IFN-alpha/beta pathways_Homo sapiens_R-HSA-168928	1/79	0.163812	0.307148	-1.5498	2.42965	ISG15
Metabolism of nucleotides_Homo sapiens_R-HSA-15869	1/87	0.178711	0.309308	-1.59352	2.3623	GLRX
COPI-dependent Golgi-to-ER retrograde traffic_Homo sapiens_R-HSA-6811434	1/81	0.167561	0.307765	-1.50702	2.32913	CENPE
Biosynthesis of the N-glycan precursor (dolichol lipid-linked oligosaccharide, LLO) and transfer to a nascent protein_Homo sapiens_R-HSA-446193	1/78	0.161932	0.307148	-1.39788	2.20733	NPL
Signaling by Rho GTPases_Homo sapiens_R-HSA-194315	2/367	0.197118	0.322381	-1.75481	2.14271	CENPE;BUB1B
Immune System_Homo sapiens_R-HSA-168256	6/1547	0.116185	0.26812	-1.74929	2.07912	CENPE;RSAD2;OAS2;LRR1;ISG15;IFIT1
Transport of glucose and other sugars, bile salts and organic acids, metal ions and amine compounds_Homo sapiens_R-HSA-425366	1/101	0.20418	0.322381	-1.51231	2.04568	SLC10A6
Stimuli-sensing channels_Homo sapiens_R-HSA-2672351	1/100	0.202386	0.322381	-1.4799	2.01451	MCOLN3
MHC class II antigen presentation_Homo sapiens_R-HSA-2132295	1/103	0.207756	0.322381	-1.4953	1.9975	CENPE
Visual phototransduction_Homo sapiens_R-HSA-2187338	1/97	0.196981	0.322381	-1.41168	1.95878	RBP2
Metabolism_Homo sapiens_R-HSA-1430728	7/1908	0.113365	0.26812	-1.7654	1.95195	GSTA4;RBP2;DCT;MGST2;TDH;GLRX;TYR
Interferon gamma signaling_Homo sapiens_R-HSA-877300	1/93	0.18972	0.322166	-1.36647	1.946	OAS2
Golgi-to-ER retrograde transport_Homo sapiens_R-HSA-8856688	1/110	0.220154	0.335829	-1.50599	1.92733	CENPE
Cell Cycle, Mitotic_Homo sapiens_R-HSA-69278	2/462	0.276203	0.40615	-1.91541	1.76976	CENPE;BUB1B
Influenza Infection_Homo sapiens_R-HSA-168254	1/147	0.282683	0.40615	-1.59826	1.66285	ISG15
Factors involved in megakaryocyte development and platelet production_Homo sapiens_R-HSA-983231	1/141	0.272878	0.40615	-1.51514	1.62717	CENPE
Metabolism of vitamins and cofactors_Homo sapiens_R-HSA-196854	1/148	0.284305	0.40615	-1.54743	1.60157	RBP2
Cell Cycle Checkpoints_Homo sapiens_R-HSA-69620	1/182	0.337424	0.467203	-1.80088	1.57372	BUB1B
G alpha (q) signalling events_Homo sapiens_R-HSA-416476	1/191	0.350845	0.475244	-1.59896	1.33922	EDNRB
Intra-Golgi and retrograde Golgi-to-ER traffic_Homo sapiens_R-HSA-6811442	1/179	0.332892	0.467203	-1.4929	1.32343	CENPE
Cell Cycle_Homo sapiens_R-HSA-1640170	2/566	0.363181	0.480442	-1.84839	1.27895	CENPE;BUB1B
Peptide ligand-binding receptors_Homo sapiens_R-HSA-375276	1/193	0.353793	0.475244	-1.46865	1.21867	EDNRB
Ion channel transport_Homo sapiens_R-HSA-983712	1/203	0.368339	0.480442	-1.49619	1.18571	MCOLN3
Transmembrane transport of small molecules_Homo sapiens_R-HSA-382551	2/594	0.386165	0.496497	-1.58315	1.01531	MCOLN3;SLC10A6
Antigen processing: Ubiquitination & Proteasome degradation_Homo sapiens_R-HSA-983168	1/260	0.445492	0.556865	-1.63806	1.01407	LRR1
Asparagine N-linked glycosylation_Homo sapiens_R-HSA-446203	1/259	0.444219	0.556865	-1.5774	0.980575	NPL
DNA Repair_Homo sapiens_R-HSA-73894	1/285	0.476427	0.579438	-1.67077	0.934065	ISG15
SLC-mediated transmembrane transport_Homo sapiens_R-HSA-425407	1/268	0.455575	0.561668	-1.48357	0.888633	SLC10A6
Class I MHC mediated antigen processing & presentation_Homo sapiens_R-HSA-983169	1/305	0.499987	0.599985	-1.59961	0.826013	LRR1
Infectious disease_Homo sapiens_R-HSA-5663205	1/348	0.547277	0.631474	-1.73939	0.761283	ISG15
Class A/1 (Rhodopsin-like receptors)_Homo sapiens_R-HSA-373076	1/323	0.520328	0.608175	-1.55701	0.749625	EDNRB
Adaptive Immune System_Homo sapiens_R-HSA-1280218	2/762	0.516345	0.608175	-1.62973	0.669457	CENPE;LRR1
Gastrin-CREB signalling pathway via PKC and MAPK_Homo sapiens_R-HSA-881907	1/432	0.627678	0.706138	-1.85507	0.597071	EDNRB
Membrane Trafficking_Homo sapiens_R-HSA-199991	1/420	0.617087	0.703011	-1.52328	0.511767	CENPE
GPCR ligand binding_Homo sapiens_R-HSA-500792	1/447	0.640526	0.711695	-1.61902	0.494091	EDNRB
Vesicle-mediated transport_Homo sapiens_R-HSA-5653656	1/492	0.67659	0.736914	-1.51622	0.395367	CENPE
Post-translational protein modification_Homo sapiens_R-HSA-597592	1/521	0.69798	0.747836	-1.54068	0.363596	NPL
Hemostasis_Homo sapiens_R-HSA-109582	1/552	0.719357	0.752815	-1.48233	0.314803	CENPE
Metabolism of proteins_Homo sapiens_R-HSA-392499	2/1074	0.709619	0.751361	-1.47755	0.270115	KLK13;NPL
Signal Transduction_Homo sapiens_R-HSA-162582	5/2465	0.679598	0.736914	-1.48981	0.211343	ALDH1A3;CENPE;EDNRB;RBP2;BUB1B
Disease_Homo sapiens_R-HSA-1643685	1/725	0.814621	0.842712	-1.62195	0.194213	ISG15
Innate Immune System_Homo sapiens_R-HSA-168249	1/807	0.848164	0.86744	-1.64324	0.150861	ISG15
GPCR downstream signaling_Homo sapiens_R-HSA-388396	1/983	0.901747	0.911879	-1.39979	0.0731207	EDNRB
Signaling by GPCR_Homo sapiens_R-HSA-372790	1/1293	0.955429	0.955429	-1.49501	0.0290914	EDNRB

## Sheet: ISGs Log2>1.5,p<0.05
Symbol	Description	Gene ID	Affy ID	Log2(F.C.)	P-value
Rtp4	receptor transporter protein 4	67775	1418580_at	2.841	0.003
Rsad2	radical S-adenosyl methionine domain containing 2	58185	1421009_at	2.824	0.007
Il1f8	interleukin 1 family, member 8	69677	1425715_at	2.652	0.014
Ifit1	interferon-induced protein with tetratricopeptide repeats 1	15957	1450783_at	2.649	0.014
Rsad2	radical S-adenosyl methionine domain containing 2	58185	1436058_at	2.589	0.021
Ifi27l2a	interferon, alpha-inducible protein 27 like 2A	76933	1426278_at	2.506	0.021
Ifi44	interferon-induced protein 44	99899	1423555_a_at	2.493	0.004
Isg15	ISG15 ubiquitin-like modifier	100038882	1431591_s_at	2.027	0.009
Rsad2	radical S-adenosyl methionine domain containing 2	58185	1421008_at	1.931	0.009
Oas1d	2'-5' oligoadenylate synthetase 1D	100535	1416847_s_at	1.879	0.039
Defb3	defensin beta 3	27358	1421806_at	1.56	0.044
