# Supplementary material for: Antagonism of interferon signaling by fibroblast growth factors promotes viral replication
Source: EMBO Mol Med. 2020 Jul 27;12(9):e11793. doi: 10.15252/emmm.201911793 (PMC7507082; doi:10.15252/emmm.201911793)
Supplement: Supplementary file 4 — Dataset EV2 [file EMMM-12-e11793-s004.xlsx]

## Sheet: Legend
Dataset EV2
Source Values and Exact p-values

## Sheet: 1A
1
	Irf7			Rsad2			Oasl2			Ifit1			Stat1			Stat2
	WT	R1/2 KO		WT	R1/2 KO		WT	R1/2 KO		WT	R1/2 KO		WT	R1/2 KO		WT	R1/2 KO
	0.009475	11.145		0.44	102		0.274861	43.3144		1.18156	75.6202		0.309825	2.94756		0.774674	4.93025
	0.492543	20.7973		1.81	46.85		1.32572	57.1537		0.514306	86.8648		2.08424	1.11692		1.51746	7.73639
	0.246272	3.94035		2.62	25.81		0.251177	8.20654		0.363669	14.3273		0.731801	1.81444		0.467054	2.64206
	1.49311	2.98623		0.05	107		0.589177	12.4388		3.58183	20.2619		0.78978	1.19708		0.660514	1.32103
	4.22316	2.42557		0.07	79.9		1.09944	4.39778		0.447729	0.417746		1.04212	1.19708		1.15002	2.30004
	0.002062	14.7059		0.46	101		0.478561	46.4232		0.389771	65.8312		0.78978	1.81444		1.00115	6.06985
	0.032993	11.145		0.93	17.4		1.91424	80.8275		0.239932	151.24		1.19708	5.50035		2.0023	13.9449
	0.004124	6.86054		1.85	59		0.478561	8.79555		0.633185	15.3557		0.521061	3.38586		0.660514	3.25275
	0.065987	4.85114		0.12	51		0.478561	10.1034		0.590783	30.7113		0.521061	2.39417		1.15002	2.14602
	3.43027	4.22316		0.08	65.8		3.1097	7.65697		2.05722	9.45252		2.01325	1.69293		0.616281	3.03493
	Parameter
	Table Analyzed	Irf7		Table Analyzed	Rsad2		Table Analyzed	Oasl2		Table Analyzed	Ifit1		Table Analyzed	Stat1		Table Analyzed	Stat2
	Column A	WT		Column B	R1/2 KO		Column B	R1/2 KO		Column A	WT		Column A	WT		Column A	WT
	vs.	vs.		vs.	vs.		vs.	vs.		vs.	vs.		vs.	vs.		vs.	vs.
	Column B	R1/2 KO		Column A	WT		Column A	WT		Column B	R1/2 KO		Column B	R1/2 KO		Column B	R1/2 KO
	Mann Whitney test			Mann Whitney test			Mann Whitney test			Mann Whitney test			Mann Whitney test			Mann Whitney test
	P value	0.0002		P value	<0.0001		P value	<0.0001		P value	0.0005		P value	0.0048		P value	<0.0001
	Exact or approximate P value?	Exact		Exact or approximate P value?	Exact		Exact or approximate P value?	Exact		Exact or approximate P value?	Exact		Exact or approximate P value?	Exact		Exact or approximate P value?	Exact
	P value summary	***		P value summary	****		P value summary	****		P value summary	***		P value summary	**		P value summary	****
	Significantly different (P < 0.05)?	Yes		Significantly different (P < 0.05)?	Yes		Significantly different (P < 0.05)?	Yes		Significantly different (P < 0.05)?	Yes		Significantly different (P < 0.05)?	Yes		Significantly different (P < 0.05)?	Yes
	One- or two-tailed P value?	Two-tailed		One- or two-tailed P value?	Two-tailed		One- or two-tailed P value?	Two-tailed		One- or two-tailed P value?	Two-tailed		One- or two-tailed P value?	Two-tailed		One- or two-tailed P value?	Two-tailed
	Sum of ranks in column A,B	60.50 , 149.5		Sum of ranks in column A,B	55 , 155		Sum of ranks in column A,B	55 , 155		Sum of ranks in column A,B	62 , 148		Sum of ranks in column A,B	69 , 141		Sum of ranks in column A,B	57 , 153
	Mann-Whitney U	5.5		Mann-Whitney U	0		Mann-Whitney U	0		Mann-Whitney U	7		Mann-Whitney U	14		Mann-Whitney U	2
	Difference between medians			Difference between medians			Difference between medians			Difference between medians			Difference between medians			Difference between medians
	Median of column A	0.1561, n=10		Median of column A	0.4500, n=10		Median of column A	0.5339, n=10		Median of column A	0.5525, n=10		Median of column A	0.7898, n=10		Median of column A	0.8879, n=10
	Median of column B	5.856, n=10		Median of column B	62.40, n=10		Median of column B	11.27, n=10		Median of column B	25.49, n=10		Median of column B	1.814, n=10		Median of column B	3.144, n=10
	Difference: Actual	-5.7		Difference: Actual	61.95		Difference: Actual	10.74		Difference: Actual	-24.93		Difference: Actual	-1.025		Difference: Actual	-2.256
	Difference: Hodges-Lehmann	-4.844		Difference: Hodges-Lehmann	61.07		Difference: Hodges-Lehmann	9.84		Difference: Hodges-Lehmann	-23.58		Difference: Hodges-Lehmann	-1.025		Difference: Hodges-Lehmann	-2.256

## Sheet: 1B
	Irf7	P5		Rsad2	P5		Oasl2	P5
	CTRL	K5-R1/2		CTRL	R1/2 KO		CTRL	K5-R1/2
	1.07472	0.830223		0.737281	2.20152		0.461186	1.77188
	1.21551	1.11664		0.567043	1.13984		1.30562	1.11238
	0.88686	0.570462		0.618284	1.7997		0.311577	0.968029
	1.48742	0.262769		1.92873	2.67633		0.601386	1.55235
	0.571107	0.993043		0.737281	0.927499		0.461186	1.70915
	1.3348	1.7217		0.751289	2.35709		1.68471	2.35989
	1.05903	0.88944		3.66207	1.65667		0.98002	1.41722
	0.942961	1.65615		0.596018	1.93905		0.304198	2.51392
	0.527796			0.270213			1.42091
	0.645908			0.689431			1.35911
	0.60969			0.819856			1.22537
	1.07472			0.926762			1.44628
	1.57339			0.821331			1.43844
	1.18327			0.874415
	0.812812
	Table Analyzed	Irf7		Table Analyzed	Rsad2		Table Analyzed	Oasl2
	Column B	K5-R1/2		Column B	K5-R1/2		Column B	K5-R1/2
	vs.	vs.		vs.	vs.		vs.	vs.
	Column A	CTRL		Column A	CTRL		Column A	CTRL
	Mann Whitney test			Mann Whitney test			Mann Whitney test
	P value	0.9627		P value	0.0015		P value	0.0192
	Exact or approximate P value?	Exact		Exact or approximate P value?	Exact		Exact or approximate P value?	Exact
	P value summary	ns		P value summary	**		P value summary	*
	Significantly different (P < 0.05)?	No		Significantly different (P < 0.05)?	Yes		Significantly different (P < 0.05)?	Yes
	One- or two-tailed P value?	Two-tailed		One- or two-tailed P value?	Two-tailed		One- or two-tailed P value?	Two-tailed
	Sum of ranks in column A,B	181 , 95		Sum of ranks in column A,B	117 , 136		Sum of ranks in column A,B	111 , 120
	Mann-Whitney U	59		Mann-Whitney U	12		Mann-Whitney U	20
	Difference between medians			Difference between medians			Difference between medians
	Median of column A	1.059, n=15		Median of column A	0.7443, n=14		Median of column A	1.225, n=13
	Median of column B	0.9412, n=8		Median of column B	1.869, n=8		Median of column B	1.631, n=8
	Difference: Actual	-0.1178		Difference: Actual	1.125		Difference: Actual	0.4054
	Difference: Hodges-Lehmann	-0.01994		Difference: Hodges-Lehmann	1.062		Difference: Hodges-Lehmann	0.6538
	Irf7	P9		Rsad2	P9		Oasl2	P9
	CTRL	K5-R1/2		CTRL	K5-R1/2		CTRL	K5-R1/2
	1.06572	10.3801		2.47934	21.8182		2.37154	47.502
	1.32149	5.3286		0.991736	9.86777		1.77866	18.1186
	1.43872	7.24689		0.743802	19.0909		0.450593	32.3478
	0.660746	14.0888		0.644628	64.4628		0.3083	104.348
	0.809947	14.5258		0.545455	101.653		0.332016	156.522
	0.703375	3.73002		0.595041	8.67769		0.758893	24.1186
	Parameter			Parameter			Parameter
	Table Analyzed	IRF7		Table Analyzed	Rsad2		Table Analyzed	Oasl2
	Column A	CTRL		Column A	CTRL		Column A	CTRL
	vs.	vs.		vs.	vs.		vs.	vs.
	Column B	K5-R1/2		Column B	K5-R1/2		Column B	K5-R1/2
	Mann Whitney test			Mann Whitney test			Mann Whitney test
	P value	0.0022		P value	0.0022		P value	0.0022
	Exact or approximate P value?	Exact		Exact or approximate P value?	Exact		Exact or approximate P value?	Exact
	P value summary	**		P value summary	**		P value summary	**
	Significantly different (P < 0.05)?	Yes		Significantly different (P < 0.05)?	Yes		Significantly different (P < 0.05)?	Yes
	One- or two-tailed P value?	Two-tailed		One- or two-tailed P value?	Two-tailed		One- or two-tailed P value?	Two-tailed
	Sum of ranks in column A,B	21 , 57		Sum of ranks in column A,B	21 , 57		Sum of ranks in column A,B	21 , 57
	Mann-Whitney U	0		Mann-Whitney U	0		Mann-Whitney U	0
	Difference between medians			Difference between medians			Difference between medians
	Median of column A	0.9378, n=6		Median of column A	0.6942, n=6		Median of column A	0.6047, n=6
	Median of column B	8.813, n=6		Median of column B	20.45, n=6		Median of column B	39.92, n=6
	Difference: Actual	-7.876		Difference: Actual	-19.76		Difference: Actual	-39.32
	Difference: Hodges-Lehmann	-7.764		Difference: Hodges-Lehmann	-18.94		Difference: Hodges-Lehmann	-38.58

## Sheet: 1D
	Irf7			Rsad2			Ifit1			Stat1			Ifnb			Ifnl3
	CTRL	K5-R1/2		CTRL	K5-R1/2		CTRL	K5-R1/2		CTRL	K5-R1/2		CTRL	K5-R1/2		CTRL	K5-R1/2
	1.70617	25.6478		1.72203	80.6785		3.29875	140.256		1.48927	12.2491		3.27047	80.8396		3.06127	60.1539
	0.79046	13.8399		1.80765	47.6403		0.192365	64.0852		0.770892	9.34763		0.808979	56.6793		0.702867	52.6538
	0.00481171	8.6384		0.0821333	48.3054		0.0151128	81.1163		0.0367682	5.87505		0.511163	8.37893		0.078368	38.5414
	0.000569019	22.1735		0.0182509	74.2393		0.493773	165.641		3.48226e-08	10.3718		0.240808	64.3394		0.006459	57.3376
	2.49798	8.28651		1.36994	100.018			137.37		2.70307	14.4661		0.168577	37.4422		1.15104	66.7357
	Parameter			Parameter			Parameter						Parameter			Parameter
	Table Analyzed	IRF7		Table Analyzed	RSAD2		Table Analyzed	Ifit1		Table Analyzed	Stat1		Table Analyzed	mIFNB_p2		Table Analyzed	IFN_LAMBDA_3
	Column A	CTRL		Column A	CTRL		Column A	CTRL		Column B	K5-R1/2		Column A	CTRL		Column A	CTRL
	vs.	vs.		vs.	vs.		vs.	vs.		vs.	vs.		vs.	vs.		vs.	vs.
	Column B	K5-R1/2		Column B	K5-R1/2		Column B	K5-R1/2		Column A	CTRL		Column B	K5-R1/2		Column B	K5-R1/2
	Mann Whitney test			Mann Whitney test			Mann Whitney test			Mann Whitney test			Mann Whitney test			Mann Whitney test
	P value	0.0079		P value	0.0079		P value	0.0159		P value	0.0079		P value	0.0079		P value	0.0079
	Exact or approximate P value?	Exact		Exact or approximate P value?	Exact		Exact or approximate P value?	Exact		Exact or approximate P value?	Exact		Exact or approximate P value?	Exact		Exact or approximate P value?	Exact
	P value summary	**		P value summary	**		P value summary	*		P value summary	**		P value summary	**		P value summary	**
	Significantly different (P < 0.05)?	Yes		Significantly different (P < 0.05)?	Yes		Significantly different (P < 0.05)?	Yes		Significantly different (P < 0.05)?	Yes		Significantly different (P < 0.05)?	Yes		Significantly different (P < 0.05)?	Yes
	One- or two-tailed P value?	Two-tailed		One- or two-tailed P value?	Two-tailed		One- or two-tailed P value?	Two-tailed		One- or two-tailed P value?	Two-tailed		One- or two-tailed P value?	Two-tailed		One- or two-tailed P value?	Two-tailed
	Sum of ranks in column A,B	15 , 40		Sum of ranks in column A,B	15 , 40		Sum of ranks in column A,B	10 , 35		Sum of ranks in column A,B	15 , 40		Sum of ranks in column A,B	15 , 40		Sum of ranks in column A,B	15 , 40
	Mann-Whitney U	0		Mann-Whitney U	0		Mann-Whitney U	0		Mann-Whitney U	0		Mann-Whitney U	0		Mann-Whitney U	0
	Difference between medians			Difference between medians			Difference between medians			Difference between medians			Difference between medians			Difference between medians
	Median of column A	0.7905, n=5		Median of column A	1.37, n=5		Median of column A	0.3431, n=4		Median of column A	0.7709, n=5		Median of column A	0.5112, n=5		Median of column A	0.7029, n=5
	Median of column B	13.84, n=5		Median of column B	74.24, n=5		Median of column B	137.4, n=5		Median of column B	10.37, n=5		Median of column B	56.68, n=5		Median of column B	57.34, n=5
	Difference: Actual	-13.05		Difference: Actual	-72.87		Difference: Actual	-137		Difference: Actual	9.601		Difference: Actual	-56.17		Difference: Actual	-56.63
	Difference: Hodges-Lehmann	-13.05		Difference: Hodges-Lehmann	-72.87		Difference: Hodges-Lehmann	-136.9		Difference: Hodges-Lehmann	9.546		Difference: Hodges-Lehmann	-56.17		Difference: Hodges-Lehmann	-56.63

## Sheet: 1E
	Irf7			Ifit1
	WT	K5-R1/2		WT	K5-R1/2
	1.59	4.3		0.39	4.56
	1.53	5.26		0.43	3.9
	0.6	5.22		1.18	6.17
	0.27	2.9		1.98	3.03
	Parameter			Parameter
	Table Analyzed	IRF7		Table Analyzed	IFIT1
	Column A	WT		Column A	WT
	vs.	vs.		vs.	vs.
	Column B	K5-R1/2		Column B	K5-R1/2
	Mann Whitney test			Mann Whitney test
	P value	0.0286		P value	0.0286
	Exact or approximate P value?	Exact		Exact or approximate P value?	Exact
	P value summary	*		P value summary	*
	Significantly different (P < 0.05)?	Yes		Significantly different (P < 0.05)?	Yes
	One- or two-tailed P value?	Two-tailed		One- or two-tailed P value?	Two-tailed
	Sum of ranks in column A,B	10 , 26		Sum of ranks in column A,B	10 , 26
	Mann-Whitney U	0		Mann-Whitney U	0
	Difference between medians			Difference between medians
	Median of column A	1.065, n=4		Median of column A	0.8050, n=4
	Median of column B	4.760, n=4		Median of column B	4.230, n=4
	Difference: Actual	-3.695		Difference: Actual	-3.425
	Difference: Hodges-Lehmann	-3.68		Difference: Hodges-Lehmann	-3.425

## Sheet: 1F
	Irf7			Rsad2			Cre
	K5-Cre positive	WT		K5-Cre positive	WT		K5-Cre positive	WT
	1.14701	0.914859		1.17404	1.31493		1	0.0009
	1.05411	0.831815		1.58496	1.29145		0.47	0.000163
	1.50144	0.77997		1.52626	0.991949		0.8	0.0002
	0.883201	0.860261		0.868792	1.03011		0.68	1.6e-05
		1.12407			0.821831			4.16e-07
		1.18142			0.997937			4.7e-05
		1.3076			0.551801			3.87e-07
								6.82e-08
							Parameter
	Table Analyzed	Irf7		Table Analyzed	Rsad2		Table Analyzed	Cre
	Column B	Data Set-B		Column B	Data Set-B		Column A	Data Set-A
	vs.	vs.		vs.	vs.		vs.	vs.
	Column A	Data Set-A		Column A	Data Set-A		Column B	Data Set-B
	Mann Whitney test			Mann Whitney test			Mann Whitney test
	P value	0.4121		P value	0.9273		P value	0.004
	Exact or approximate P value?	Exact		Exact or approximate P value?	Exact		Exact or approximate P value?	Exact
	P value summary	ns		P value summary	ns		P value summary	**
	Significantly different (P < 0.05)?	No		Significantly different (P < 0.05)?	No		Significantly different (P < 0.05)?	Yes
	One- or two-tailed P value?	Two-tailed		One- or two-tailed P value?	Two-tailed		One- or two-tailed P value?	Two-tailed
	Sum of ranks in column A,B	29 , 37		Sum of ranks in column A,B	23 , 43		Sum of ranks in column A,B	42 , 36
	Mann-Whitney U	9		Mann-Whitney U	13		Mann-Whitney U	0
	Difference between medians			Difference between medians			Difference between medians
	Median of column A	0.9600, n=4		Median of column A	1.048, n=4		Median of column A	1.003, n=4
	Median of column B	0.7980, n=7		Median of column B	0.9979, n=7		Median of column B	4.271e-005, n=8
	Difference: Actual	-0.162		Difference: Actual	-0.0499		Difference: Actual	1.003
	Difference: Hodges-Lehmann	-0.1453		Difference: Hodges-Lehmann	0.07108		Difference: Hodges-Lehmann	1.003

## Sheet: 1H
	RSAD2			ISG15
	CTRL (DMSO)	BGJ398		CTRL	BGJ398
	1.08082	2.17245		1.14455	1.61907
	1.30779	1.8374		0.890092	2.46464
	0.591209	2.64801		0.965357	1.62237
	1.08082	2.95821		1.07561	1.90519
	0.994356	2.67395		0.96609	1.65164
	1.01597	2.51507		0.958304	1.6089
	1.08082	1.90225
	0.875465	1.99952
	0.972739	2.57235
	Table Analyzed	RSAD2		Table Analyzed	ISG15
	Column B	BGJ398		Column B	BGJ398
	vs.	vs.		vs.	vs.
	Column A	CTRL (DMSO)		Column A	CTRL
	Mann Whitney test			Mann Whitney test
	P value	<0.0001		P value	0.0022
	Exact or approximate P value?	Exact		Exact or approximate P value?	Exact
	P value summary	****		P value summary	**
	Significantly different (P < 0.05)?	Yes		Significantly different (P < 0.05)?	Yes
	One- or two-tailed P value?	Two-tailed		One- or two-tailed P value?	Two-tailed
	Sum of ranks in column A,B	45 , 126		Sum of ranks in column A,B	21 , 57
	Mann-Whitney U	0		Mann-Whitney U	0
	Difference between medians			Difference between medians
	Median of column A	1.016, n=9		Median of column A	0.9657, n=6
	Median of column B	2.515, n=9		Median of column B	1.637, n=6
	Difference: Actual	1.499		Difference: Actual	0.6713
	Difference: Hodges-Lehmann	1.434		Difference: Hodges-Lehmann	0.6859

## Sheet: 2A
	Irf7				Rsad2				Ifit1				Stat1
	CTRL	+ fgf7 3 hours	+ fgf7 6 hours		CTRL	+ fgf7 3 hours	+ fgf7 6 hours		CTRL	+ fgf7 3 hours	+ fgf7 6 hours		CTRL	+ fgf7 3 hours	+ fgf7 6 hours
	1.022	0.1428	0.16863		0.516	0.4489	0.29207		0.535	0.3074	0.21734		0.999	0.3975	0.77872
	1.30309	0.0639	0.36147		1.67527	1.2435	0.74971		1.31771	0.7568	0.65886		1.04186	0.8346	0.43202
	0.674522	0.5188	0.09037		0.8091	0.5526	1.03125		1.14731	0.4347	0.93176		0.9587	0.5506	0.4173
	0.843	0.6256	0.3543		0.807	0.7029	0.41793		1.151	0.6169	0.39316		0.968	0.6167	0.6384
	1.17552	0.5677	0.37717		1.52766	0.3588	0.53267		1.30421	0.7439	0.3543		1.03724	0.6041	0.66101
	0.98166	0.2	0.3063		0.664954	0.185628	0.51098		0.544564	0.3149	0.18215		0.9949	0.5482	0.49749
	0.648	0.9624	0.1587		0.859	0.4324	0.4667		0.446	0.17	0.13		1.097	0.44541	0.5188
	1.35169	0.49949	0.7657		1.14445	0.4176	1.5806		1.55	0.2	0.15423		0.9032	0.3643	0.3519
	1.108	0.741504			1.065	0.4698			0.744	0.41277			0.956	0.5306
	1.123	0.53164			0.818	0.2935			1.15144	0.202141			1.03945	0.5977
	0.76765				1.1174				1.104	0.4393			1.004	0.45876
	Table Analyzed	IRF7	IRF7		Table Analyzed	Rsad2	Rsad2		Table Analyzed	Ifit1	Ifit1		Table Analyzed	Stat1	Stat1
	Column B	+ fgf7 3 hours	+ fgf7 6 hours		Column B	+ fgf7 3 hours	+ fgf7 6 hours		Column B	+ fgf7 3 hours	+ fgf7 6 hours		Column B	+ fgf7 3 hours	+ fgf7 6 hours
	vs.	vs.	vs.		vs.	vs.	vs.		vs.	vs.	vs.		vs.	vs.	vs.
	Column A	CTRL	CTRL		Column A	CTRL	CTRL		Column A	CTRL	CTRL		Column A	CTRL	CTRL
	Mann Whitney test				Mann Whitney test				Mann Whitney test				Mann Whitney test
	P value	0.0002	0.0001		P value	0.0015	0.0409		P value	0.0004	0.0012		P value	<0.0001	<0.0001
	Exact or approximate P value?	Exact	Exact		Exact or approximate P value?	Exact	Exact		Exact or approximate P value?	Exact	Exact		Exact or approximate P value?	Exact	Exact
	P value summary	***	***		P value summary	**	*		P value summary	***	**		P value summary	****	****
	Significantly different (P < 0.05)?	Yes	Yes		Significantly different (P < 0.05)?	Yes	Yes		Significantly different (P < 0.05)?	Yes	Yes		Significantly different (P < 0.05)?	Yes	Yes
	One- or two-tailed P value?	Two-tailed	Two-tailed		One- or two-tailed P value?	Two-tailed	Two-tailed		One- or two-tailed P value?	Two-tailed	Two-tailed		One- or two-tailed P value?	Two-tailed	Two-tailed
	Sum of ranks in column A,B	170 , 61	152 , 38		Sum of ranks in column A,B	164 , 67	135 , 55		Sum of ranks in column A,B	177 , 76	147 , 43		Sum of ranks in column A,B	187 , 66	154 , 36
	Mann-Whitney U	6	2		Mann-Whitney U	12	19		Mann-Whitney U	10	7		Mann-Whitney U	0	0
	Difference between medians				Difference between medians				Difference between medians				Difference between medians
	Median of column A	1.022, n=11	1.022, n=11		Median of column A	0.8590, n=11	0.8590, n=11		Median of column A	1.147, n=11	1.147, n=11		Median of column A	0.9990, n=11	0.9990, n=11
	Median of column B	0.5252, n=10	0.3303, n=8		Median of column B	0.4407, n=10	0.5218, n=8		Median of column B	0.4128, n=11	0.2858, n=8		Median of column B	0.5482, n=11	0.5081, n=8
	Difference: Actual	-0.4968	-0.6917		Difference: Actual	-0.4184	-0.3372		Difference: Actual	-0.7345	-0.8615		Difference: Actual	-0.4508	-0.4909
	Difference: Hodges-Lehmann	-0.5271	-0.6808		Difference: Hodges-Lehmann	-0.4449	-0.3414		Difference: Hodges-Lehmann	-0.6647	-0.6521		Difference: Hodges-Lehmann	-0.4578	-0.4827

## Sheet: 2B
	IRF7					RSAD2
	CTRL	FGF7	FGF10			CTRL	FGF7	FGF10
	1.16009	0.417633	0.49884			1.04563	0.533272	0.685934
	0.99768	0.475638	0.452436			0.805136	0.67966	0.575097
	0.696056	0.580046	0.480627			1.04772	0.522816	0.660107
	1.32251		0.47877			1.06759		0.592037
	0.823666		0.478886			1.03392		0.603016
	Parameter					Parameter
	Table Analyzed	IRF7	IRF7			Table Analyzed	RSAD2	RSAD2
	Column A	CTRL	CTRL			Column A	CTRL	CTRL
	vs	vs	vs			vs	vs	vs
	Column B	FGF7	FGF10			Column B	FGF7	FGF10
	Mann Whitney test					Mann Whitney test
	P value	0.0357	0.0079			P value	0.0357	0.0079
	Exact or approximate P value?	Exact	Exact			Exact or approximate P value?	Exact	Exact
	P value summary	*	**			P value summary	*	**
	Are medians signif. different? (P < 0.05)	Yes	Yes			Are medians signif. different? (P < 0.05)	Yes	Yes
	One- or two-tailed P value?	Two-tailed	Two-tailed			One- or two-tailed P value?	Two-tailed	Two-tailed
	Sum of ranks in column A,B	30 , 6	40 , 15			Sum of ranks in column A,B	30 , 6	40 , 15
	Mann-Whitney U	0	0			Mann-Whitney U	0	0

## Sheet: 2D
	Irf7			Rsad2			Oasl2			Ifnar
	wt	IFNAR KO		wt	IFNAR KO		wt	IFNAR KO		wt	IFNAR KO
	0.5584	0.255782		0.589	0.518641		0.4657	0.281019		0.807355	0.051555
	0.60023	0.466226		0.85517	0.202368		1.21321	0		1.12906	0.069703
	0.912909	0.2529		1.32104	0.1385		0.444768	0.1715		0.509881	0.072487
	0.90453	0.453328		0.51864	0.787443		0.91794	0.169524		1.61677	0.053566
	1.12	0.079789		1.335	0.240002		1.415	0.147588		0.882626	0.062433
	0.424	0.558354		0.494	0.588963		0.457	0.465725		1.05431	0.058464
	1.95	0.671142		1.93	0.636669		1.88	0.463303		1	0.0665
	0.963	0.706318		0.772	0.606043		0.788	0.415241		1.03	0.0893
	1.565	0.560029		0.796	0.432417		1.424	0.430982		1.203	0.0695
		0.562263			0.338065			0.616154			0.0998
		0.444841			0.367454			0.542104			0.0375
	Table Analyzed	Irf7		Table Analyzed	Rsad2		Table Analyzed	Oasl2		Table Analyzed	IFNAR - column
	Column B	IFNAR KO		Column B	IFNAR KO		Column B	IFNAR KO		Column B	IFNAR KO
	vs.	vs.		vs.	vs.		vs.	vs.		vs.	vs.
	Column A	wt		Column A	wt		Column A	wt		Column A	wt
	Mann Whitney test			Mann Whitney test			Mann Whitney test			Mann Whitney test
	P value	0.0057		P value	0.0057		P value	0.0023		P value	<0.0001
	Exact or approximate P value?	Exact		Exact or approximate P value?	Exact		Exact or approximate P value?	Exact		Exact or approximate P value?	Exact
	P value summary	**		P value summary	**		P value summary	**		P value summary	****
	Significantly different (P < 0.05)?	Yes		Significantly different (P < 0.05)?	Yes		Significantly different (P < 0.05)?	Yes		Significantly different (P < 0.05)?	Yes
	One- or two-tailed P value?	Two-tailed		One- or two-tailed P value?	Two-tailed		One- or two-tailed P value?	Two-tailed		One- or two-tailed P value?	Two-tailed
	Sum of ranks in column A,B	130 , 80		Sum of ranks in column A,B	130 , 80		Sum of ranks in column A,B	133 , 77		Sum of ranks in column A,B	144 , 66
	Mann-Whitney U	14		Mann-Whitney U	14		Mann-Whitney U	11		Mann-Whitney U	0
	Difference between medians			Difference between medians			Difference between medians			Difference between medians
	Median of column A	0.9129, n=9		Median of column A	0.7960, n=9		Median of column A	0.9179, n=9		Median of column A	1.030, n=9
	Median of column B	0.4662, n=11		Median of column B	0.4324, n=11		Median of column B	0.4152, n=11		Median of column B	0.06650, n=11
	Difference: Actual	-0.4467		Difference: Actual	-0.3636		Difference: Actual	-0.5027		Difference: Actual	-0.9635
	Difference: Hodges-Lehmann	-0.4489		Difference: Hodges-Lehmann	-0.4045		Difference: Hodges-Lehmann	-0.6369		Difference: Hodges-Lehmann	-0.9625

[truncated: 38 more sheets: 2E, 2F, 2G, 2H, 3A, 3B, 3C, 3D, 4A, 5A, 5D, 5E, 5F, 5G, 5H, 5I, 5J, 6B, 6C, 6E …]
